# Supplementary material for: catena-Poly[[triphenyl­tin(IV)]-μ-2-(cyclo­hexyl­amino­carbon­yl)benzoato-κ2 O 1:O 2]
Source: Acta Crystallogr Sect E Struct Rep Online. 2010 Jul 14;66(Pt 8):m931. doi: 10.1107/S1600536810026978 (PMC3007350; doi:10.1107/S1600536810026978)
Supplement: Supplementary file 2 [file e-66-0m931-Isup2.hkl]

# 
# h,k,l, Fc-squared, Fo-squared, sigma(Fo-squared) and status flag 
# 
data_I
_shelx_title '  P21/n' 
_shelx_refln_list_code          4 
_shelx_F_calc_maximum      286.23 
_exptl_crystal_F_000      1216.00 
_reflns_d_resolution_high  0.7697 
 
loop_ 
 _symmetry_equiv_pos_as_xyz 
 'x, y, z' 
 '-x+1/2, y+1/2, -z+1/2' 
 '-x, -y, -z' 
 'x-1/2, -y-1/2, z-1/2' 
 
_cell_length_a     9.8574 
_cell_length_b    16.0734 
_cell_length_c    17.1669 
_cell_angle_alpha  90.000 
_cell_angle_beta   99.447 
_cell_angle_gamma  90.000 
 
_shelx_F_squared_multiplier     1.000 
 
loop_ 
 _refln_index_h 
 _refln_index_k 
 _refln_index_l 
 _refln_F_squared_calc 
 _refln_F_squared_meas 
 _refln_F_squared_sigma 
 _refln_observed_status 
   2   0   0     9671.25    10330.75    169.28 o 
   4   0   0     7007.69     7168.79    151.05 o 
   6   0   0    15921.81    16161.56    267.43 o 
   8   0   0      195.15      227.50     25.37 o 
  10   0   0     2380.61     2299.72     61.43 o 
  12   0   0     2019.06     2013.84     86.87 o 
   1   1   0    33504.60    32420.76    455.80 o 
   2   1   0    41137.49    39816.55    904.89 o 
   3   1   0     6988.74     7006.74    153.07 o 
   4   1   0    20092.79    20209.85    357.02 o 
   5   1   0     4758.55     4755.86     58.04 o 
   6   1   0      370.90      395.23      8.61 o 
   7   1   0     4515.71     4628.31     58.18 o 
   8   1   0    10231.57    10074.58    133.26 o 
   9   1   0       87.96      116.04     13.27 o 
  10   1   0       63.70       61.54      8.06 o 
  11   1   0     2824.76     2849.06     52.59 o 
  12   1   0       10.56       11.10      9.03 o 
   0   2   0        0.69       -5.05      3.37 o 
   1   2   0     3671.11     3748.28     48.16 o 
   2   2   0       79.71       87.28      3.39 o 
   3   2   0    12221.78    11802.20    288.69 o 
   4   2   0      139.87      190.95      6.07 o 
   5   2   0    11475.64    12192.63    156.41 o 
   6   2   0      215.11      270.37      7.85 o 
   7   2   0     2374.58     2364.66     36.00 o 
   8   2   0       85.78       65.27      6.50 o 
   9   2   0    13369.86    13678.90    200.72 o 
  10   2   0       46.53       37.07      7.42 o 
  11   2   0      467.49      518.76     18.73 o 
  12   2   0      296.76      300.82     22.88 o 
   1   3   0    29515.71    29018.88    409.55 o 
   2   3   0    25556.40    25210.65    401.37 o 
   3   3   0      269.71      291.22     10.76 o 
   4   3   0     3987.81     3971.33     48.49 o 
   5   3   0    10314.46    10659.38    125.60 o 
   6   3   0      799.16      807.80     13.47 o 
   7   3   0     3504.09     3495.76     56.56 o 
   8   3   0     3869.63     3774.99     75.78 o 
   9   3   0      576.37      574.02     15.19 o 
  10   3   0      718.79      742.76     20.92 o 
  11   3   0     1825.93     1881.82     45.16 o 
  12   3   0        5.76        5.67     14.84 o 
   0   4   0    67070.04    64445.53   1293.28 o 
   1   4   0    27001.55    26587.62    579.43 o 
   2   4   0    11532.83    11427.93    161.57 o 
   3   4   0     2731.40     2822.10     43.37 o 
   4   4   0    12154.41    12083.18    153.80 o 
   5   4   0      270.04      290.33      8.26 o 
   6   4   0    13657.99    13277.12    190.13 o 
   7   4   0        0.76        4.43      4.23 o 
   8   4   0      113.88      104.75      7.14 o 
   9   4   0        5.07       11.95      6.25 o 
  10   4   0     1788.34     1827.57     37.18 o 
  11   4   0        0.01        8.04      9.37 o 
  12   4   0     4408.60     4520.48    111.44 o 
   1   5   0     2710.72     2553.52     43.85 o 
   2   5   0     5190.13     4928.51    150.15 o 
   3   5   0     1197.28     1216.87     27.50 o 
   4   5   0     9361.85     9175.33    150.12 o 
   5   5   0      993.53      828.03     17.51 o 
   6   5   0        5.72       20.99      7.52 o 
   7   5   0     6887.62     6971.57    104.29 o 
   8   5   0     1760.64     1766.45     30.21 o 
   9   5   0      111.47      126.73      8.39 o 
  10   5   0     5437.67     5617.01    104.30 o 
  11   5   0     2454.36     2524.50     55.43 o 
  12   5   0        4.59        9.38     10.97 o 
   0   6   0      528.02      530.70     17.62 o 
   1   6   0       23.65       57.50      3.23 o 
   2   6   0      365.59      437.01      8.95 o 
   3   6   0    20733.55    20473.73    285.75 o 
   4   6   0     6133.03     6619.14     86.85 o 
   5   6   0     2893.01     2973.24     43.89 o 
   6   6   0        5.31       59.31     25.46 o 
   7   6   0     3226.47     3202.34     53.05 o 
   8   6   0      328.85      295.16     10.94 o 
   9   6   0     8822.03     8915.26    121.25 o 
  10   6   0      101.23       83.73      9.04 o 
  11   6   0     1199.62     1274.25     38.81 o 
  12   6   0        0.25        5.60     13.58 o 
   1   7   0    18290.77    18763.71    218.20 o 
   2   7   0     6928.65     6636.48    156.90 o 
   3   7   0      439.97      510.35     10.71 o 
   4   7   0     8822.14     8510.63    154.18 o 
   5   7   0    11379.44    10438.55    261.84 o 
   6   7   0      560.18      567.10     23.52 o 
   7   7   0        9.80        6.72      3.40 o 
   8   7   0     4910.59     4822.33     87.15 o 
   9   7   0       23.19       21.37      6.44 o 
  10   7   0     2706.95     2782.07     50.82 o 
  11   7   0     2219.78     2287.05     56.20 o 
   0   8   0    39677.08    41605.77   1531.93 o 
   1   8   0      705.47      749.87     12.98 o 
   2   8   0     5038.46     5323.34     88.60 o 
   3   8   0      153.57      147.43      5.65 o 
   4   8   0     3611.12     3506.83     49.34 o 
   5   8   0      154.78      165.96      8.75 o 
   6   8   0     7037.00     6737.12    102.19 o 
   7   8   0      208.21      212.67      9.54 o 
   8   8   0      858.88      857.88     36.01 o 
   9   8   0       25.40       41.17      9.78 o 
  10   8   0     3834.85     3907.04     66.97 o 
  11   8   0       34.67       31.30     13.30 o 
   1   9   0     9309.17     9617.99    115.01 o 
   2   9   0     5543.71     5530.28     87.35 o 
   3   9   0      334.42      354.16     14.69 o 
   4   9   0     5576.13     5360.76     72.95 o 
   5   9   0     6675.85     6103.95    141.51 o 
   6   9   0      744.38      751.30     19.98 o 
   7   9   0      492.39      529.08     16.60 o 
   8   9   0     8721.76     8406.15    151.62 o 
   9   9   0       48.02       50.87      9.20 o 
  10   9   0     1115.05     1222.20     29.41 o 
  11   9   0     1264.50     1296.66     46.36 o 
   0  10   0      244.88      266.87     11.58 o 
   1  10   0     1907.89     1809.23     26.36 o 
   2  10   0      206.12      249.29      7.92 o 
   3  10   0    29575.28    28497.21    712.18 o 
   4  10   0      206.77      227.99      9.89 o 
   5  10   0      936.35      939.17     22.82 o 
   6  10   0      193.12      166.24      8.75 o 
   7  10   0     2148.59     2027.98     34.56 o 
   8  10   0      160.72      123.89     10.01 o 
   9  10   0     5435.87     5489.41    100.90 o 
  10  10   0        5.33       10.31      7.23 o 
  11  10   0      911.70      961.45     32.19 o 
   1  11   0    10802.28    10767.51    129.31 o 
   2  11   0     2501.46     2498.09     35.01 o 
   3  11   0      154.95      150.43      6.91 o 
   4  11   0     5323.42     5343.13     74.05 o 
   5  11   0     6183.54     5999.10     83.73 o 
   6  11   0      658.69      675.13     16.79 o 
   7  11   0     3693.52     3550.47     60.82 o 
   8  11   0     2054.38     2027.77     40.39 o 
   9  11   0     1061.51      991.86     29.31 o 
  10  11   0     2523.99     2471.22     48.50 o 
   0  12   0     7953.34     8042.93    140.09 o 
   1  12   0      880.86      908.48     17.00 o 
   2  12   0     4645.87     4689.48     60.80 o 
   3  12   0        1.02        4.89      3.89 o 
   4  12   0     1615.34     1565.73     31.39 o 
   5  12   0        2.19       15.30      4.95 o 
   6  12   0     7899.43     7829.76    108.07 o 
   7  12   0      143.69      159.47     11.24 o 
   8  12   0     1540.17     1584.44     34.62 o 
   9  12   0      971.90      987.02     26.57 o 
  10  12   0     2797.63     2918.08     55.60 o 
   1  13   0     3266.34     3285.62     45.26 o 
   2  13   0     4528.90     4535.67     59.67 o 
   3  13   0      460.91      439.25     11.89 o 
   4  13   0     1784.69     1742.32     34.62 o 
   5  13   0     1708.94     1603.20     29.64 o 
   6  13   0      182.65      179.39     11.31 o 
   7  13   0      560.70      553.82     18.73 o 
   8  13   0     4524.13     4469.04     76.07 o 
   9  13   0       69.98       83.32     11.36 o 
   0  14   0     1550.45     1548.29     36.45 o 
   1  14   0     4753.53     4785.98     63.19 o 
   2  14   0      270.37      297.86     17.11 o 
   3  14   0     3621.78     3704.81     50.84 o 
   4  14   0        0.44        3.58      6.25 o 
   5  14   0     1974.02     1969.75     39.20 o 
   6  14   0       41.40       83.85     12.08 o 
   7  14   0     1503.49     1490.20     33.63 o 
   8  14   0      125.49      111.90     12.91 o 
   9  14   0     4091.26     3963.10     70.84 o 
   1  15   0     7013.75     7000.37     89.21 o 
   2  15   0     1126.75     1101.12     23.12 o 
   3  15   0      344.08      327.94     12.65 o 
   4  15   0     1071.11     1123.75     27.24 o 
   5  15   0     3092.48     3008.02     54.80 o 
   6  15   0       30.42       30.66      7.79 o 
   7  15   0     1783.22     1794.77     51.11 o 
   8  15   0      880.74      866.69     25.78 o 
   0  16   0     9137.46     9230.87    163.42 o 
   1  16   0      479.01      521.94     17.97 o 
   2  16   0     3376.69     3487.56     54.79 o 
   3  16   0      589.02      585.35     17.10 o 
   4  16   0     1918.37     1860.24     38.74 o 
   5  16   0      728.11      746.58     22.51 o 
   6  16   0     2880.89     2896.51     54.74 o 
   7  16   0       40.64       49.25      9.39 o 
   8  16   0      753.99      770.40     24.82 o 
   1  17   0     2116.63     2155.48     34.81 o 
   2  17   0     1421.58     1497.47     29.74 o 
   3  17   0        2.63        1.52      6.50 o 
   4  17   0     3915.88     3934.13     69.02 o 
   5  17   0     2043.19     2004.75     42.27 o 
   6  17   0        4.48       17.39      8.21 o 
   7  17   0      249.27      254.77     15.90 o 
   0  18   0      232.12      252.04     16.17 o 
   1  18   0     1140.06     1124.41     23.04 o 
   2  18   0      203.87      193.42     12.98 o 
   3  18   0     5050.33     5131.48     86.18 o 
   4  18   0      479.18      510.50     19.64 o 
   5  18   0      350.60      365.04     24.39 o 
   6  18   0      119.72      138.84     12.70 o 
   1  19   0     3268.65     3423.56     51.00 o 
   2  19   0      965.22      985.36     27.44 o 
   3  19   0        1.49        8.02      7.61 o 
   4  19   0       78.19      108.39     11.56 o 
   5  19   0     3877.04     3899.30     71.12 o 
   0  20   0     3931.52     4011.77     82.76 o 
   1  20   0      124.81      138.31     14.29 o 
   2  20   0      620.71      657.92     22.68 o 
   3  20   0      620.32      654.89     23.22 o 
 -11   0   1      309.27      288.61     20.66 o 
  -9   0   1    10108.37    10189.01    214.46 o 
  -7   0   1     1266.62     1329.63     28.74 o 
  -5   0   1     7627.51     7283.66    122.98 o 
  -3   0   1    31954.61    29163.29   1134.37 o 
  -1   0   1    34714.61    29303.11   1300.53 o 
   1   0   1     6458.36     6480.54    107.15 o 
   3   0   1    24403.90    23531.71    407.27 o 
   5   0   1     2104.68     2012.87     37.79 o 
   7   0   1     1023.46     1120.92     26.81 o 
   9   0   1     2206.16     2258.15     59.05 o 
  11   0   1     1489.17     1522.12     47.83 o 
 -12   1   1      517.54      517.43     29.79 o 
 -11   1   1      605.86      609.57     19.62 o 
 -10   1   1     4732.24     4844.58     78.87 o 
  -9   1   1      673.09      698.15     19.06 o 
  -8   1   1     2255.08     2332.83     36.35 o 
  -7   1   1     6026.59     5951.71     73.26 o 
  -6   1   1      507.42      469.40      9.58 o 
  -5   1   1    15719.82    15314.84    423.17 o 
  -4   1   1    14433.10    14169.20    180.08 o 
  -3   1   1     2261.91     2313.24     28.58 o 
  -2   1   1    15692.92    15339.40    178.38 o 
  -1   1   1    10271.98    10740.09    150.38 o 
   0   1   1      961.71      837.45     32.21 o 
   1   1   1     5251.04     5410.04     68.99 o 
   2   1   1     8281.76     8183.55    118.03 o 
   3   1   1      632.17      637.98     11.53 o 
   4   1   1     8676.00     8424.21    107.77 o 
   5   1   1    11799.71    11807.51    138.42 o 
   6   1   1       57.89       46.28      3.55 o 
   7   1   1     2304.40     2288.93     31.37 o 
   8   1   1     1479.92     1520.56     26.20 o 
   9   1   1        0.13       -6.18      5.42 o 
  10   1   1     1104.31     1170.98     27.44 o 
  11   1   1     1154.86     1163.08     28.49 o 
  12   1   1        7.90        7.01      8.85 o 
 -12   2   1     3094.49     3125.04     88.89 o 
 -11   2   1      362.53      355.00     17.58 o 
 -10   2   1     1463.38     1520.19     32.32 o 
  -9   2   1       48.17       57.34      8.63 o 
  -8   2   1     2340.94     2353.38     36.81 o 
  -7   2   1     1132.36     1126.01     29.06 o 
  -6   2   1    11200.34    10731.14    141.00 o 
  -5   2   1     1191.71     1278.15     18.36 o 
  -4   2   1    17553.12    18181.47    210.54 o 
  -3   2   1     4051.04     4414.79     52.87 o 
  -2   2   1     2343.48     2358.98     28.88 o 
  -1   2   1      544.37      519.55     14.91 o 
   0   2   1    24328.19    24572.59    401.98 o 
   1   2   1      800.60      845.01     11.02 o 
   2   2   1      584.70      645.70     16.37 o 
   3   2   1       24.75       38.95      6.76 o 
   4   2   1    11227.16    11321.36    160.13 o 
   5   2   1      516.51      511.50     11.08 o 
   6   2   1    18111.45    17950.66    209.65 o 
   7   2   1      239.44      218.91      8.58 o 
   8   2   1      456.33      438.57     12.41 o 
   9   2   1       19.41       30.15      6.60 o 
  10   2   1     1765.59     1812.50     36.60 o 
  11   2   1       11.94       -9.89      6.59 o 
  12   2   1     1194.13     1190.33     34.47 o 
 -12   3   1       64.32       67.53     14.94 o 
 -11   3   1      682.43      650.72     20.48 o 
 -10   3   1     3719.18     3870.11     65.58 o 
  -9   3   1       47.77       65.08      7.65 o 
  -8   3   1     3534.11     3695.64     60.51 o 
  -7   3   1     1885.94     1826.96     29.43 o 
  -6   3   1      873.32     1043.24     16.34 o 
  -5   3   1      374.43      299.46      6.91 o 
  -4   3   1     7927.73     7204.55    252.44 o 
  -3   3   1     4865.18     5355.20     63.83 o 
  -2   3   1     2647.72     2559.15     37.87 o 
  -1   3   1    11894.25    12494.46    158.03 o 
   0   3   1     3390.88     3656.57     52.95 o 
   1   3   1      468.18      479.86      7.31 o 
   2   3   1    14350.16    14308.74    165.84 o 
   3   3   1     1662.77     1771.37     25.48 o 
   4   3   1     6868.56     6650.22    103.38 o 
   5   3   1     3665.57     3559.04     54.91 o 
   6   3   1      248.06      285.86      9.71 o 
   7   3   1     4405.96     4436.74     69.88 o 
   8   3   1     3990.66     4131.85     59.46 o 
   9   3   1       37.63       45.12      7.46 o 
  10   3   1     2850.66     2954.82     53.11 o 
  11   3   1     1112.63     1155.02     32.46 o 
  12   3   1      748.71      772.46     29.68 o 
 -12   4   1      284.75      261.04     32.28 o 
 -11   4   1     1767.48     1838.21     38.33 o 
 -10   4   1       65.83       63.72      8.32 o 
  -9   4   1     5331.38     5388.80     85.62 o 
  -8   4   1      379.82      390.63     12.01 o 
  -7   4   1     4533.65     4608.04     64.58 o 
  -6   4   1       27.31       59.45     10.11 o 
  -5   4   1     4028.34     3929.25     49.08 o 
  -4   4   1     3618.77     3906.94     48.18 o 
  -3   4   1    24077.50    23249.25    325.22 o 
  -2   4   1      404.10      474.20      9.82 o 
  -1   4   1    21214.81    22401.53    331.70 o 
   0   4   1       22.49       -0.37      5.67 o 
   1   4   1      861.80     1085.04     16.37 o 
   2   4   1    11481.27    11932.96    156.90 o 
   3   4   1    12806.75    11379.82    476.29 o 
   4   4   1     4993.00     5364.66     71.54 o 
   5   4   1     3891.09     3655.43     74.98 o 
   6   4   1      211.42      237.73     11.14 o 
   7   4   1     1915.29     1961.72     39.77 o 
   8   4   1      318.90      342.11     12.93 o 
   9   4   1     7775.85     7905.49    110.06 o 
  10   4   1        0.06       -6.49      7.49 o 
  11   4   1     1940.91     2013.55     47.16 o 
  12   4   1       33.79       61.97     11.03 o 
 -12   5   1       97.41       69.58     23.14 o 
 -11   5   1     3335.46     3372.72     71.51 o 
 -10   5   1     2206.92     2318.15     44.08 o 
  -9   5   1      781.52      720.70     21.18 o 
  -8   5   1     3833.11     3799.03     55.71 o 
  -7   5   1     3343.87     3306.17     48.58 o 
  -6   5   1      493.84      577.09     14.50 o 
  -5   5   1     9866.51     9831.75    168.28 o 
  -4   5   1      366.44      266.45      6.49 o 
  -3   5   1       87.00      125.83      8.22 o 
  -2   5   1     8243.65     8119.98    118.89 o 
  -1   5   1     2350.17     2283.24     29.06 o 
   0   5   1     9247.83     9440.74    149.40 o 
   1   5   1    13566.21    13630.07    172.37 o 
   2   5   1     8080.60     8107.93    103.87 o 
   3   5   1     2969.52     3007.32     37.67 o 
   4   5   1     1439.93     1392.31     31.83 o 
   5   5   1    11366.68    10902.40    297.90 o 
   6   5   1       17.05       12.42      4.07 o 
   7   5   1      926.18      901.42     20.54 o 
   8   5   1     4804.06     4817.08     76.16 o 
   9   5   1     2576.44     2621.60     46.78 o 
  10   5   1     2105.09     2232.36     49.58 o 
  11   5   1     2256.44     2319.17     52.47 o 
  12   5   1        4.57       10.62      9.32 o 
 -12   6   1     2925.37     2973.74    120.82 o 
 -11   6   1       42.99       55.67     15.36 o 
 -10   6   1     1529.60     1502.57     29.01 o 
  -9   6   1        0.22       18.76      6.16 o 
  -8   6   1     1638.34     1603.35     28.30 o 
  -7   6   1       34.06       24.76      5.63 o 
  -6   6   1    10709.60    10442.26    137.21 o 
  -5   6   1      612.81      599.99     19.52 o 
  -4   6   1     4890.62     4801.34     59.18 o 
  -3   6   1      759.02      831.67     14.56 o 
  -2   6   1      947.81      857.83     13.42 o 
  -1   6   1        4.27        8.82      4.20 o 
   0   6   1    16598.15    16118.09    268.76 o 
   1   6   1        1.32       10.60      2.47 o 
   2   6   1     2562.47     2524.70     32.41 o 
   3   6   1       42.48       45.53      8.35 o 
   4   6   1    15898.47    16202.10    189.09 o 
   5   6   1      296.44      325.11      9.53 o 
   6   6   1    17859.23    17660.54    227.43 o 
   7   6   1        2.35       10.74      4.37 o 
   8   6   1      707.27      675.27     18.08 o 
   9   6   1       24.97       47.43      7.61 o 
  10   6   1      945.61      949.02     28.47 o 
  11   6   1       31.02       21.37      9.12 o 
 -11   7   1     1202.51     1270.10     44.10 o 
 -10   7   1     3118.58     3175.61     56.04 o 
  -9   7   1      469.27      431.62     13.99 o 
  -8   7   1      584.13      620.50     20.18 o 
  -7   7   1     3074.43     3090.04     46.63 o 
  -6   7   1       24.61       47.47      5.25 o 
  -5   7   1     7925.86     7943.65    105.74 o 
  -4   7   1     5780.11     5720.33     70.17 o 
  -3   7   1     1153.70     1423.02     20.57 o 
  -2   7   1     5382.56     5178.32     76.91 o 
  -1   7   1     1915.66     1766.64     24.22 o 
   0   7   1     1479.06     1583.78     22.04 o 
   1   7   1      671.14      597.59     11.77 o 
   2   7   1     5064.21     4671.53     66.64 o 
   3   7   1      935.14     1092.19     16.60 o 
   4   7   1     6825.58     6786.15     82.21 o 
   5   7   1     2450.25     2345.99     35.80 o 
   6   7   1       16.22       35.63      5.88 o 
   7   7   1     3744.74     3649.19     53.81 o 
   8   7   1     5105.14     5181.22     74.05 o 
   9   7   1        1.79        3.65      6.13 o 
  10   7   1     1636.43     1743.53     36.35 o 
  11   7   1      777.48      777.98     26.93 o 
 -11   8   1      182.94      219.30     19.90 o 
 -10   8   1        6.14       15.36      7.15 o 
  -9   8   1     4397.89     4473.50     66.31 o 
  -8   8   1      518.29      505.35     16.05 o 
  -7   8   1     3882.33     3907.06     57.33 o 
  -6   8   1       19.23       49.67      9.90 o 
  -5   8   1    10580.91    10485.66    133.48 o 
  -4   8   1        0.14        1.32      3.26 o 
  -3   8   1    11773.29    11581.88    149.21 o 
  -2   8   1      808.89      872.40     14.55 o 
  -1   8   1      281.37      179.06      6.20 o 
   0   8   1     1118.16     1244.30     18.92 o 
   1   8   1     1924.29     1776.29     24.91 o 
   2   8   1      867.95      989.78     17.34 o 
   3   8   1    15433.63    14653.56    172.32 o 
   4   8   1      205.51      199.89      6.46 o 
   5   8   1      154.58      154.12     12.07 o 
   6   8   1      450.93      483.26     13.68 o 
   7   8   1      494.75      489.04     13.62 o 
   8   8   1      115.73      123.33      9.59 o 
   9   8   1     5374.34     5152.40     94.54 o 
  10   8   1        2.38        7.35      8.82 o 
  11   8   1      983.43      997.46     38.92 o 
 -11   9   1     2312.76     2249.23     53.51 o 
 -10   9   1      418.31      422.32     16.95 o 
  -9   9   1       49.96       42.90      7.90 o 
  -8   9   1      792.96      806.73     20.95 o 
  -7   9   1     4767.94     4476.14     64.90 o 
  -6   9   1      394.94      433.86     12.60 o 
  -5   9   1     6997.13     6837.71     92.90 o 
  -4   9   1     8639.58     8445.18    137.45 o 
  -3   9   1     1104.35     1265.70     19.75 o 
  -2   9   1     3314.43     3271.50     42.74 o 
  -1   9   1    18146.15    18904.66    241.69 o 
   0   9   1      419.52      448.85      9.81 o 
   1   9   1     3931.44     3815.43     48.79 o 
   2   9   1     3879.59     3743.44     52.44 o 
   3   9   1      721.45      726.13     13.28 o 
   4   9   1     2663.72     2629.24     35.71 o 
   5   9   1     7966.44     7930.74    106.55 o 
   6   9   1       57.15       57.20      5.94 o 
   7   9   1     4230.73     4212.44     68.93 o 
   8   9   1     1520.81     1557.56     32.74 o 
   9   9   1       11.95       27.62      8.19 o 
  10   9   1      429.91      393.47     16.64 o 
  11   9   1     1360.99     1457.57     46.09 o 
 -11  10   1        4.79        4.76      9.62 o 
 -10  10   1      717.56      725.97     22.22 o 
  -9  10   1      262.86      271.92     13.69 o 
  -8  10   1      617.71      642.25     19.07 o 
  -7  10   1      810.18      754.23     28.69 o 
  -6  10   1    11137.42    10916.49    144.94 o 
  -5  10   1      234.20      259.78     10.02 o 
  -4  10   1     6284.53     6293.94     78.33 o 
  -3  10   1      823.53      826.72     15.28 o 
  -2  10   1     2154.43     2058.04     29.38 o 
  -1  10   1      190.86      176.59      9.16 o 
   0  10   1    16493.81    16042.78    329.45 o 
   1  10   1     3452.63     3596.34     46.94 o 
   2  10   1     4246.53     4219.01     66.65 o 
   3  10   1     1046.23     1106.76     18.47 o 
   4  10   1     8494.02     8403.17    102.40 o 
   5  10   1      184.50      159.08      8.11 o 
   6  10   1     5783.49     5847.60     82.04 o 
   7  10   1     3287.70     3164.42     54.96 o 
   8  10   1     1438.43     1326.50     36.34 o 
   9  10   1       17.62       24.41      7.69 o 
  10  10   1      907.47      888.87     26.36 o 
 -10  11   1     1571.78     1691.11     37.06 o 
  -9  11   1       87.29      105.65     14.94 o 
  -8  11   1     7373.40     7445.88    115.68 o 
  -7  11   1     2067.81     2042.04     39.43 o 
  -6  11   1        4.75       13.14      5.36 o 
  -5  11   1     2313.67     2358.64     38.05 o 
  -4  11   1     6231.67     6156.16     77.27 o 
  -3  11   1       19.18       17.76      3.98 o 
  -2  11   1     2976.58     2780.35     38.29 o 
  -1  11   1      459.63      425.52     10.56 o 
   0  11   1     1399.61     1482.66     23.13 o 
   1  11   1     5533.94     5593.33     70.39 o 
   2  11   1     3485.34     3208.30     53.15 o 
   3  11   1      133.18      130.33      6.50 o 
   4  11   1     1521.62     1520.04     26.92 o 
   5  11   1      202.95      259.18     12.02 o 
   6  11   1     1463.63     1378.56     29.50 o 
   7  11   1     1621.27     1568.02     33.15 o 
   8  11   1     6941.00     6747.79    106.63 o 
   9  11   1      103.62       89.86     10.03 o 
  10  11   1     2022.97     1986.98     47.32 o 
 -10  12   1      765.94      725.27     27.92 o 
  -9  12   1     3061.05     3043.37     63.29 o 
  -8  12   1      411.78      408.28     18.09 o 
  -7  12   1     2577.45     2623.02     48.35 o 
  -6  12   1      258.32      262.96     12.92 o 
  -5  12   1     2318.99     2283.82     37.64 o 
  -4  12   1        1.67        3.55      3.86 o 
  -3  12   1     7789.40     7339.51    102.14 o 
  -2  12   1       69.28       80.64      6.94 o 
  -1  12   1      635.81      611.89     19.31 o 
   0  12   1      235.69      300.29      9.42 o 
   1  12   1      577.30      560.87     13.07 o 
   2  12   1       51.05       46.78      5.41 o 
   3  12   1     4342.57     4074.62     60.36 o 
   4  12   1     2017.38     2017.32     33.82 o 
   5  12   1     4583.48     4444.05     65.00 o 
   6  12   1       20.73       28.33      6.79 o 
   7  12   1     1603.64     1558.46     33.49 o 
   8  12   1      664.07      633.09     20.74 o 
   9  12   1     5388.25     5351.57     88.92 o 
  10  12   1        4.63       15.27      9.12 o 
  -9  13   1        0.45        1.79      9.14 o 
  -8  13   1     1778.66     1752.30     37.36 o 
  -7  13   1     2233.40     2118.39     41.89 o 
  -6  13   1      272.14      256.37     13.16 o 
  -5  13   1     3368.26     3343.11     51.72 o 
  -4  13   1      464.31      451.38     13.56 o 
  -3  13   1      898.40      901.95     17.62 o 
  -2  13   1     2014.56     1919.38     29.58 o 
  -1  13   1     1598.69     1520.71     24.78 o 
   0  13   1        4.33       10.92      4.15 o 
   1  13   1     9147.36     9061.59    111.15 o 
   2  13   1     1382.12     1361.26     25.24 o 
   3  13   1     1300.15     1271.44     24.00 o 
   4  13   1      409.94      398.68     12.95 o 
   5  13   1     6552.59     6421.27    100.92 o 
   6  13   1        0.14       -3.02      5.89 o 
   7  13   1     1987.05     1981.96     40.42 o 
   8  13   1      804.89      825.68     23.99 o 
   9  13   1        0.16        6.74      8.25 o 
  -9  14   1       43.18       61.74      9.94 o 
  -8  14   1     2149.22     2113.00     51.92 o 
  -7  14   1     1455.05     1387.49     31.91 o 
  -6  14   1     5608.52     5425.78     88.17 o 
  -5  14   1      969.96      900.82     20.79 o 
  -4  14   1     1308.22     1328.05     26.18 o 
  -3  14   1      802.55      819.58     17.06 o 
  -2  14   1      423.49      403.12     11.65 o 
  -1  14   1      475.48      477.53     12.61 o 
   0  14   1     8965.53     9110.81    112.59 o 
   1  14   1       91.27       96.08      7.07 o 
   2  14   1      199.43      233.39     10.55 o 
   3  14   1      937.69      910.09     19.98 o 
   4  14   1      206.61      212.55     10.55 o 
   5  14   1      365.28      385.14     15.61 o 
   6  14   1     6331.60     6248.64    113.51 o 
   7  14   1       25.09       35.42      8.23 o 
   8  14   1      645.36      619.81     21.33 o 
   9  14   1      239.74      231.93     14.92 o 
  -8  15   1     3718.73     3768.12     67.61 o 
  -7  15   1      352.29      348.46     16.37 o 
  -6  15   1      952.99      947.63     25.36 o 
  -5  15   1      767.54      826.60     20.45 o 
  -4  15   1     3774.70     3722.17     57.40 o 
  -3  15   1       39.41       35.38      6.27 o 
  -2  15   1     5472.55     5380.83     70.80 o 
  -1  15   1      226.93      217.06      9.57 o 
   0  15   1      125.93      135.04      7.78 o 
   1  15   1     2578.57     2551.80     38.10 o 
   2  15   1      802.00      828.96     19.47 o 
   3  15   1      103.69      102.96     10.38 o 
   4  15   1     2831.60     2809.01     51.59 o 
   5  15   1     3171.86     3109.34     56.44 o 
   6  15   1     1175.04     1074.89     27.62 o 
   7  15   1      199.63      184.11     13.09 o 
   8  15   1     1621.32     1600.70     37.09 o 
  -8  16   1        0.22      -11.34      7.56 o 
  -7  16   1      403.74      389.69     17.50 o 
  -6  16   1      976.53      974.76     26.59 o 
  -5  16   1     1505.01     1474.95     46.84 o 
  -4  16   1       43.65       27.63      6.56 o 
  -3  16   1     6986.55     6853.50     97.29 o 
  -2  16   1      503.34      547.33     14.80 o 
  -1  16   1     3701.86     3693.28     52.05 o 
   0  16   1       65.53       82.89      7.27 o 
   1  16   1     1681.43     1704.94     28.84 o 
   2  16   1      895.84      874.12     18.77 o 
   3  16   1     5735.21     5694.62     92.33 o 
   4  16   1       65.35       62.40      8.94 o 
   5  16   1     1617.80     1566.45     35.16 o 
   6  16   1      394.87      409.02     17.48 o 
   7  16   1     1517.69     1468.71     35.23 o 
   8  16   1      544.78      526.92     21.19 o 
  -7  17   1     1531.97     1521.12     36.24 o 
  -6  17   1       68.08       52.59      9.32 o 
  -5  17   1     4818.42     4757.47     80.95 o 
  -4  17   1     1990.61     1892.75     42.47 o 
  -3  17   1        1.49       10.26      7.62 o 
  -2  17   1     2312.32     2259.86     40.69 o 
  -1  17   1     3764.50     3704.02     52.80 o 
   0  17   1     1486.75     1449.65     30.62 o 
   1  17   1     4486.30     4493.58     62.03 o 
   2  17   1        5.92        9.59      5.47 o 
   3  17   1      134.67      108.87     10.37 o 
   4  17   1      730.18      739.46     22.86 o 
   5  17   1     4092.64     4100.02     72.25 o 
   6  17   1       34.86       24.86      8.33 o 
   7  17   1     1039.68     1026.24     36.17 o 
  -6  18   1     2546.17     2620.55     52.47 o 
  -5  18   1      235.93      230.17     14.44 o 
  -4  18   1     1777.27     1781.16     39.05 o 
  -3  18   1     1109.92     1082.95     29.60 o 
  -2  18   1     1655.99     1703.08     33.12 o 
  -1  18   1        0.40       23.96      6.14 o 
   0  18   1     4925.67     5006.81     68.57 o 
   1  18   1      315.35      357.75     12.98 o 
   2  18   1      248.18      235.83     14.11 o 
   3  18   1      472.81      504.86     19.40 o 
   4  18   1     1649.20     1653.69     37.60 o 
   5  18   1        0.75        6.19      7.78 o 
   6  18   1     2175.98     2228.51     47.32 o 
  -5  19   1      170.63      178.11     13.84 o 
  -4  19   1     2979.75     3095.95     58.88 o 
  -3  19   1      309.87      294.38     16.06 o 
  -2  19   1     1881.60     1896.05     41.36 o 
  -1  19   1      466.14      516.28     15.81 o 
   0  19   1       16.43       34.43      6.85 o 
   1  19   1     1319.79     1311.75     32.18 o 
   2  19   1     2948.54     3101.69     71.50 o 
   3  19   1       16.06       23.25      8.98 o 
   4  19   1     1942.04     2003.71     43.63 o 
   5  19   1     1260.69     1245.34     32.69 o 
  -3  20   1     2193.37     2196.80     46.35 o 
  -2  20   1        0.43        6.12      9.83 o 
  -1  20   1     1272.06     1317.00     26.76 o 
   0  20   1     1269.61     1300.54     29.09 o 
   1  20   1      625.13      640.19     26.04 o 
   2  20   1       65.13       90.44     10.95 o 
   3  20   1     4366.64     4483.37     79.32 o 
 -12   0   2     2992.91     3018.68    120.01 o 
 -10   0   2     5434.02     5514.35    124.46 o 
  -8   0   2     9124.84     9302.20    158.91 o 
  -6   0   2     8711.90     8199.47    138.64 o 
  -4   0   2    18096.36    19178.52    383.12 o 
  -2   0   2     1100.00     1020.23     22.41 o 
   0   0   2    80605.24    61726.69   1379.93 o 
   2   0   2    37302.89    35732.43    867.45 o 
   4   0   2      740.07      726.98     15.91 o 
   6   0   2    19583.08    19630.50    323.52 o 
   8   0   2     1593.01     1638.46     45.02 o 
  10   0   2     1599.79     1574.66     47.43 o 
  12   0   2     4013.30     4229.04    143.00 o 
 -12   1   2       14.60        6.58     11.54 o 
 -11   1   2     1499.89     1525.69     50.84 o 
 -10   1   2     2129.82     2156.94     41.12 o 
  -9   1   2      198.79      174.64     10.42 o 
  -8   1   2     6891.01     7067.24     86.80 o 
  -7   1   2     8419.35     8562.94    103.04 o 
  -6   1   2      216.59      237.52      7.57 o 
  -5   1   2     7353.15     7168.51    158.01 o 
  -4   1   2    11590.17    11737.48    137.00 o 
  -3   1   2     1183.82     1227.33     16.25 o 
  -2   1   2    12296.79    12319.56    156.30 o 
  -1   1   2    15059.89    14657.29    339.57 o 
   0   1   2      237.03      278.75      4.66 o 
   1   1   2    43134.43    41364.72    483.14 o 
   2   1   2     1343.34     1286.14     16.57 o 
   3   1   2     2888.16     2874.82     63.49 o 
   4   1   2     7052.99     6959.92     89.82 o 
   5   1   2     4480.32     4254.30     56.84 o 
   6   1   2       78.46       66.37      4.68 o 
   7   1   2     1553.41     1459.90     24.65 o 
   8   1   2     5321.35     5380.41     84.23 o 
   9   1   2      756.56      741.83     20.05 o 
  10   1   2     2142.81     2156.84     41.91 o 
  11   1   2      338.04      318.62     17.77 o 
  12   1   2      476.18      543.66     28.46 o 
 -12   2   2      162.54      172.04     19.26 o 
 -11   2   2     1470.49     1525.45     39.59 o 
 -10   2   2       65.30       52.54      8.11 o 
  -9   2   2     6574.77     6749.12     92.77 o 
  -8   2   2       11.40       10.72      4.43 o 
  -7   2   2     3479.63     3503.54     49.77 o 
  -6   2   2      285.84      287.97      7.45 o 
  -5   2   2     1302.19     1230.88     17.82 o 
  -4   2   2      454.44      521.02     12.67 o 
  -3   2   2    35443.91    34386.75    402.50 o 
  -2   2   2       99.00      100.52      3.77 o 
  -1   2   2     7713.45     7887.38    159.53 o 
   0   2   2      354.84      391.95     12.36 o 
   1   2   2     9959.38     9973.14    115.63 o 
   2   2   2    12856.54    12190.34    403.53 o 
   3   2   2    10850.30    10524.91    134.86 o 
   4   2   2      598.50      652.57     11.28 o 
   5   2   2     4138.28     4192.36     62.81 o 
   6   2   2       20.23       23.22      3.02 o 
   7   2   2     2546.33     2468.18     37.57 o 
   8   2   2      252.44      283.45     11.27 o 
   9   2   2    10326.11    10379.25    155.39 o 
  10   2   2       33.04       23.68      7.32 o 
  11   2   2      818.06      847.12     27.70 o 
  12   2   2        0.96       -6.63      8.52 o 
 -12   3   2       11.07       -0.16     11.75 o 
 -11   3   2     2119.27     2113.06     49.60 o 
 -10   3   2     3552.82     3752.77     63.76 o 
  -9   3   2        0.21       -2.26      3.85 o 
  -8   3   2     1164.55     1150.41     21.66 o 
  -7   3   2     1010.02      990.65     16.52 o 
  -6   3   2        7.42        4.73      2.64 o 
  -5   3   2     8114.22     7995.14    142.52 o 
  -4   3   2     2236.21     2102.22     27.34 o 
  -3   3   2      449.04      445.29      7.71 o 
  -2   3   2    12897.63    13404.62    187.94 o 
  -1   3   2     1768.54     2088.17     49.21 o 
   0   3   2       43.03       68.78      2.59 o 
   1   3   2    76540.68    74375.19   1185.95 o 
   2   3   2     6135.71     6065.46     78.02 o 
   3   3   2     3009.94     3316.01     44.94 o 
   4   3   2    16202.97    16120.37    205.45 o 
   5   3   2     6671.76     6293.92     83.77 o 
   6   3   2      233.55      237.16      9.69 o 
   7   3   2     3275.23     3249.45     72.89 o 
   8   3   2     6680.93     6683.67    101.52 o 
   9   3   2      244.67      232.79     12.12 o 
  10   3   2     3046.44     3147.94     64.28 o 
  11   3   2     3026.32     3032.68     63.81 o 
  12   3   2      133.93      131.40     20.28 o 
 -12   4   2     4165.95     4277.02    111.61 o 
 -11   4   2      320.61      254.14     16.67 o 
 -10   4   2     3371.13     3315.02     62.62 o 
  -9   4   2       31.91       35.63      5.66 o 
  -8   4   2     1844.99     1814.34     30.33 o 
  -7   4   2       11.51       20.76      4.32 o 
  -6   4   2     7845.17     7623.91     91.95 o 
  -5   4   2       30.03       38.79      3.15 o 
  -4   4   2     7616.73     7650.37     98.85 o 
  -3   4   2      761.34      852.34     12.98 o 
  -2   4   2     2856.65     2774.13     43.02 o 
  -1   4   2     4863.46     5192.64     61.86 o 
   0   4   2    81927.04    79345.13   1676.00 o 
   1   4   2     4244.89     4622.12     55.23 o 
   2   4   2     3187.02     3241.48     39.72 o 
   3   4   2      843.43     1015.00     18.19 o 
   4   4   2      311.27      283.10      7.72 o 
   5   4   2       17.68       17.63      3.66 o 
   6   4   2    24836.92    24738.10    315.10 o 
   7   4   2      366.63      352.58     12.01 o 
   8   4   2     1501.31     1486.07     30.05 o 
   9   4   2        4.82       43.59     19.45 o 
  10   4   2     3128.14     3158.65     64.64 o 
  11   4   2      331.24      316.62     25.76 o 
  12   4   2     3817.19     3919.90     80.28 o 
 -12   5   2        4.78       -5.64     16.55 o 
 -11   5   2     1280.06     1350.08     45.82 o 
 -10   5   2     2186.18     2236.37     41.85 o 
  -9   5   2      760.82      736.32     17.63 o 
  -8   5   2     6852.46     7009.71     95.82 o 
  -7   5   2     4115.81     4115.23     58.66 o 
  -6   5   2       23.87       40.83      3.65 o 
  -5   5   2     2443.74     2209.79     43.86 o 
  -4   5   2    11322.90    11669.72    137.30 o 
  -3   5   2       85.90      128.92      7.80 o 
  -2   5   2     3877.66     3704.39     49.96 o 
  -1   5   2    20165.02    20871.57    241.24 o 
   0   5   2     3992.69     4288.81     56.67 o 
   1   5   2     8311.11     8295.87    194.85 o 
   2   5   2    11470.70    11465.82    133.99 o 
   3   5   2      227.29      288.88      6.76 o 
   4   5   2     7042.09     7267.37     95.75 o 
   5   5   2     9998.42     9836.04    218.95 o 
   6   5   2      135.08      163.07      7.55 o 
   7   5   2     3879.53     3780.81     54.83 o 
   8   5   2     3273.23     3215.67     53.81 o 
   9   5   2      270.07      318.33     16.50 o 
  10   5   2     2821.41     2778.90     58.67 o 
  11   5   2     1399.47     1463.95     38.71 o 
  12   5   2       73.48      100.86     17.57 o 
 -12   6   2      128.63      101.28     24.42 o 
 -11   6   2     1336.94     1369.91     37.85 o 
 -10   6   2       59.80       59.02      7.07 o 
  -9   6   2     5892.48     5991.33     84.38 o 
  -8   6   2        0.04       -0.62      4.59 o 
  -7   6   2     4770.98     4722.38     66.63 o 
  -6   6   2      198.63      222.48      7.67 o 
  -5   6   2     6245.90     6482.78     78.95 o 
  -4   6   2       36.39       49.76      3.51 o 
  -3   6   2     8165.48     7882.82    103.33 o 
  -2   6   2     1203.49     1357.40     21.17 o 
  -1   6   2     9123.79     9033.99    151.10 o 
   0   6   2      816.18      902.32     15.38 o 
   1   6   2     4016.95     3928.59    111.26 o 
   2   6   2      312.89      365.85      7.46 o 
   3   6   2    26538.95    26892.22    311.60 o 
   4   6   2     1160.63     1190.43     20.17 o 
   5   6   2     5921.48     5905.97     79.99 o 
   6   6   2      222.08      210.08     11.51 o 
   7   6   2      437.56      442.90     12.51 o 
   8   6   2      214.97      202.22      9.65 o 
   9   6   2    13859.79    13729.26    201.52 o 
  10   6   2      532.27      539.02     21.28 o 
  11   6   2      933.52     1017.32     31.11 o 
 -12   7   2       31.70       61.36     22.16 o 
 -11   7   2      526.91      461.08     26.04 o 
 -10   7   2     1063.72     1126.49     24.23 o 
  -9   7   2       60.39       60.81      6.95 o 
  -8   7   2     5390.26     5281.51     74.99 o 
  -7   7   2     2625.66     2522.45     43.33 o 
  -6   7   2     1213.41     1244.09     22.46 o 
  -5   7   2     2779.29     2694.39     39.32 o 
  -4   7   2    13094.62    13751.95    175.71 o 
  -3   7   2       35.59       28.85      3.30 o 
  -2   7   2     6708.59     6502.75     86.13 o 
  -1   7   2     5283.68     5249.15     64.07 o 
   0   7   2     7126.21     7819.87    102.02 o 
   1   7   2    37058.28    39731.11    624.71 o 
   2   7   2     4318.14     4292.20     53.21 o 
   3   7   2      388.17      376.67      8.11 o 
   4   7   2     8061.38     7871.28     94.56 o 
   5   7   2     6046.10     6050.05     82.29 o 
   6   7   2        6.17       19.76      6.68 o 
   7   7   2     4534.33     4414.83     63.52 o 
   8   7   2     2638.30     2559.07     46.12 o 
   9   7   2     1572.47     1580.95     37.78 o 
  10   7   2     1321.35     1372.00     36.22 o 
  11   7   2     2018.10     2069.46     49.28 o 
 -11   8   2        0.06       -4.30      7.69 o 
 -10   8   2     2322.63     2324.35     45.86 o 
  -9   8   2       88.23       94.51      7.98 o 
  -8   8   2      924.23      945.70     20.43 o 
  -7   8   2       81.46       97.66      9.75 o 
  -6   8   2    14291.87    13882.89    200.35 o 
  -5   8   2       79.34       92.81     11.32 o 
  -4   8   2     2971.91     3017.55     41.43 o 
  -3   8   2        8.41        8.42      3.11 o 
  -2   8   2     7424.08     7828.79     94.32 o 
  -1   8   2     6755.30     7632.15    100.64 o 
   0   8   2    46142.23    47922.84    750.70 o 
   1   8   2     2368.79     2481.00     33.03 o 
   2   8   2     5371.58     5470.79     67.26 o 
   3   8   2      136.36      129.31      7.03 o 
   4   8   2     8650.04     8496.63    102.17 o 
   5   8   2     1812.58     1869.96     30.35 o 
   6   8   2     4085.76     3820.97     55.66 o 
   7   8   2     1400.52     1412.76     29.30 o 
   8   8   2      609.65      606.99     18.51 o 
   9   8   2        2.42       -1.09      7.34 o 
  10   8   2     1839.38     1837.89     38.42 o 
  11   8   2        0.98       -6.37      8.02 o 
 -11   9   2      437.46      469.97     22.18 o 
 -10   9   2      830.51      841.83     27.92 o 
  -9   9   2       46.65       50.15     10.98 o 
  -8   9   2     7648.08     7540.72    115.03 o 
  -7   9   2     1942.64     1868.29     32.04 o 
  -6   9   2       86.42       87.44      7.80 o 
  -5   9   2     3504.21     3532.80     51.70 o 
  -4   9   2     9736.29     9579.15    126.60 o 
  -3   9   2      171.34      168.02      9.72 o 
  -2   9   2    14733.75    15333.06    197.61 o 
  -1   9   2     5542.43     5664.88     70.02 o 
   0   9   2     4364.06     4515.36     56.87 o 
   1   9   2     3095.34     3156.05     45.16 o 
   2   9   2     2253.05     2098.12     29.18 o 
   3   9   2      534.53      617.40     12.00 o 
   4   9   2     6519.35     6758.66     82.97 o 
   5   9   2     2729.76     2636.61     50.53 o 
   6   9   2      313.28      351.55     11.47 o 
   7   9   2     1240.38     1192.53     26.72 o 
   8   9   2     3298.75     3314.04     57.70 o 
   9   9   2       29.40       35.86      7.90 o 
  10   9   2     2288.44     2227.35     44.35 o 
  11   9   2     2298.94     2335.30     54.65 o 
 -11  10   2     1583.00     1584.22     42.80 o 
 -10  10   2      615.24      602.54     24.05 o 
  -9  10   2     4913.87     4763.09     78.36 o 
  -8  10   2      809.01      737.36     20.24 o 
  -7  10   2     3032.50     3053.49     47.51 o 
  -6  10   2      227.05      198.44     10.70 o 
  -5  10   2     3009.88     2958.29     45.03 o 
  -4  10   2       55.52       43.22      4.54 o 
  -3  10   2    10351.71    10317.45    137.26 o 
  -2  10   2        5.71       11.58      3.39 o 
  -1  10   2     4060.71     3964.01     51.23 o 
   0  10   2     1884.19     1938.26     27.97 o 
   1  10   2     1147.30     1154.57     20.75 o 
   2  10   2      135.06      118.48      5.72 o 
   3  10   2    14503.67    14238.09    216.61 o 
   4  10   2       22.34       18.87      4.46 o 
   5  10   2     1780.84     1810.57     30.56 o 
   6  10   2      650.03      689.44     19.09 o 
   7  10   2      461.72      430.40     20.01 o 
   8  10   2      195.88      176.75     11.59 o 
   9  10   2     5771.35     5763.75     93.66 o 
  10  10   2        9.65        7.64      8.78 o 
 -10  11   2     3034.64     3152.40     68.55 o 
  -9  11   2      287.78      264.23     16.99 o 
  -8  11   2     1682.93     1684.40     42.60 o 
  -7  11   2     1119.30     1105.40     23.17 o 
  -6  11   2      207.72      171.67      9.13 o 
  -5  11   2     7296.36     7202.13     98.85 o 
  -4  11   2     2382.02     2243.17     32.49 o 
  -3  11   2       95.21      100.07      9.67 o 
  -2  11   2     5001.45     4992.06     63.72 o 
  -1  11   2     9767.71     9612.48    182.88 o 
   0  11   2      518.41      473.29     11.23 o 
   1  11   2     5765.55     5786.94     79.27 o 
   2  11   2     4543.33     4454.50     57.46 o 
   3  11   2       18.32       24.99      4.07 o 
   4  11   2      961.01      965.62     19.91 o 
   5  11   2     6016.80     5907.08     92.41 o 
   6  11   2       42.65       56.18     12.16 o 
   7  11   2     1954.70     1812.19     36.86 o 
   8  11   2      283.47      296.96     14.97 o 
   9  11   2       97.63       85.92     10.05 o 
  10  11   2     1507.03     1470.69     39.00 o 
 -10  12   2     1065.43     1070.63     34.01 o 
  -9  12   2      120.13      122.06     10.83 o 
  -8  12   2      282.14      261.15     13.85 o 
  -7  12   2       95.50      107.81      8.44 o 
  -6  12   2     3696.60     3694.50     56.09 o 
  -5  12   2       56.56       62.36      6.34 o 
  -4  12   2     5143.41     5128.04     66.23 o 
  -3  12   2      226.36      265.54     10.78 o 
  -2  12   2     4490.53     4592.21     59.76 o 
  -1  12   2       63.03       83.72      5.68 o 
   0  12   2     9052.19     8919.43    109.07 o 
   1  12   2     2413.12     2403.14     34.48 o 
   2  12   2     1692.85     1770.23     27.14 o 
   3  12   2      711.15      757.82     15.21 o 
   4  12   2     1022.41     1015.44     20.91 o 
   5  12   2      603.41      640.02     21.68 o 
   6  12   2     7338.05     6987.46    109.10 o 
   7  12   2      137.13      118.35     10.54 o 
   8  12   2      921.72      963.20     25.67 o 
   9  12   2       38.04       64.55      9.38 o 
  10  12   2     1610.35     1691.21     43.52 o 
 -10  13   2      905.48      841.79     32.42 o 
  -9  13   2       47.55       45.98     10.12 o 
  -8  13   2     3200.71     3191.77     57.73 o 
  -7  13   2     1290.78     1171.48     25.17 o 
  -6  13   2      125.06      103.25      8.22 o 
  -5  13   2      307.28      320.18     12.00 o 
  -4  13   2      779.63      785.16     16.16 o 
  -3  13   2      551.64      551.06     14.64 o 
  -2  13   2     3586.01     3576.34     48.75 o 
  -1  13   2     1715.69     1778.39     27.86 o 
   0  13   2      580.68      559.37     13.30 o 
   1  13   2     2397.34     2385.84     34.86 o 
   2  13   2      445.75      411.36     11.29 o 
   3  13   2       33.57       27.53      4.90 o 
   4  13   2     7940.87     7733.61    118.63 o 
   5  13   2     2816.21     2689.69     49.18 o 
   6  13   2      102.34       89.03      9.48 o 
   7  13   2     1131.82     1113.80     28.04 o 
   8  13   2     2433.34     2376.07     47.14 o 
   9  13   2       18.24       14.32      8.42 o 
  -9  14   2     5330.90     5487.63    130.56 o 
  -8  14   2       86.98       85.26     10.11 o 
  -7  14   2     2535.72     2425.27     46.62 o 
  -6  14   2       57.57       55.56      7.36 o 
  -5  14   2     1087.78     1032.06     26.57 o 
  -4  14   2       18.38       18.01      5.70 o 
  -3  14   2     5965.72     5983.05     85.31 o 
  -2  14   2       22.76       10.68      4.57 o 
  -1  14   2      355.05      361.62     12.14 o 
   0  14   2       38.69       41.38      5.53 o 
   1  14   2     1113.69     1105.99     20.42 o 
   2  14   2      989.35      942.63     18.36 o 
   3  14   2     5259.73     5228.63     75.41 o 
   4  14   2      224.95      179.13     11.53 o 
   5  14   2     2689.56     2611.87     48.94 o 
   6  14   2       12.22       27.68      7.84 o 
   7  14   2     1723.01     1657.88     36.66 o 
   8  14   2      307.58      284.24     15.72 o 
   9  14   2     3370.45     3539.34     65.53 o 
  -8  15   2     1596.64     1540.33     35.51 o 
  -7  15   2     2808.04     2773.93     53.25 o 
  -6  15   2       83.35       65.98      8.97 o 
  -5  15   2     2885.54     2843.82     48.44 o 
  -4  15   2     1199.20     1243.93     25.64 o 
  -3  15   2      639.90      666.99     17.35 o 
  -2  15   2      827.03      856.99     18.24 o 
  -1  15   2     5707.66     5755.74     74.97 o 
   0  15   2        3.63       -4.59      4.24 o 
   1  15   2     5493.18     5393.98     72.50 o 
   2  15   2     2960.89     2953.46     46.90 o 
   3  15   2      256.65      245.37     13.19 o 
   4  15   2     2305.58     2311.73     44.82 o 
   5  15   2     2758.68     2660.78     50.40 o 
   6  15   2        7.46        2.38     10.83 o 
   7  15   2      205.57      206.42     13.82 o 
   8  15   2     1925.98     1945.63     42.35 o 
  -8  16   2      885.65      849.73     25.95 o 
  -7  16   2      366.90      419.55     19.86 o 
  -6  16   2     3153.59     3132.11     57.70 o 
  -5  16   2       51.06       72.76      8.82 o 
  -4  16   2     3169.39     3193.33     51.52 o 
  -3  16   2     1292.98     1315.57     24.46 o 
  -2  16   2      814.04      813.76     18.14 o 
  -1  16   2       51.49       72.42      6.79 o 
   0  16   2     9644.85     9430.61    172.13 o 
   1  16   2       67.01       77.24      7.61 o 
   2  16   2     3517.31     3553.11     55.20 o 
   3  16   2      129.63      156.26     11.59 o 
   4  16   2     1011.42     1000.60     26.39 o 
   5  16   2      153.83      131.52     11.47 o 
   6  16   2     4027.25     3825.49     68.29 o 
   7  16   2       17.23       15.44      8.38 o 
  -7  17   2      325.78      354.02     17.48 o 
  -6  17   2        1.04       -7.70      7.00 o 
  -5  17   2     2933.28     2984.54     55.82 o 
  -4  17   2     2197.30     2173.33     39.19 o 
  -3  17   2       10.58        9.01      6.28 o 
  -2  17   2     3117.22     3210.41     47.30 o 
  -1  17   2     2979.43     3038.66     45.18 o 
   0  17   2       45.66       53.78      7.41 o 
   1  17   2     1326.44     1335.94     27.52 o 
   2  17   2     2557.87     2575.17     49.35 o 
   3  17   2        6.20        5.59      6.84 o 
   4  17   2     1337.89     1295.15     31.53 o 
   5  17   2      399.37      374.59     17.77 o 
   6  17   2       85.85       70.51     10.32 o 
   7  17   2      721.78      758.08     25.11 o 
  -6  18   2      392.01      390.83     31.27 o 
  -5  18   2     1093.24     1096.88     29.19 o 
  -4  18   2        0.45        3.45      9.05 o 
  -3  18   2     4420.35     4729.92     72.33 o 
  -2  18   2       19.76       37.06      6.34 o 
  -1  18   2      878.88      887.02     20.26 o 
   0  18   2       49.42       69.68      7.58 o 
   1  18   2     1890.98     1963.75     40.92 o 
   2  18   2      212.07      220.06     13.80 o 
   3  18   2     4448.48     4429.33     76.74 o 
   4  18   2      336.21      306.75     16.38 o 
   5  18   2      370.74      357.19     20.49 o 
   6  18   2        8.30       12.30      8.77 o 
  -5  19   2     3419.79     3484.53     64.78 o 
  -4  19   2      116.00      123.31     11.90 o 
  -3  19   2      268.19      273.60     15.52 o 
  -2  19   2      343.44      358.74     30.80 o 
  -1  19   2     1433.06     1542.44     30.27 o 
   0  19   2       63.49       52.93      8.25 o 
   1  19   2     4500.47     4600.61     79.49 o 
   2  19   2     1095.12     1227.04     38.08 o 
   3  19   2       52.33       55.47      9.47 o 
   4  19   2      899.48      874.17     26.70 o 
  -3  20   2      382.21      388.47     23.91 o 
  -2  20   2      331.22      319.29     18.44 o 
  -1  20   2      360.84      322.37     15.23 o 
   0  20   2     3245.06     3380.35     56.21 o 
   1  20   2      345.03      317.45     16.96 o 
   2  20   2     2478.59     2495.51     70.43 o 
   3  20   2      393.18      410.61     22.41 o 
 -11   0   3      740.02      696.51     45.65 o 
  -9   0   3    14143.92    14064.38    368.28 o 
  -7   0   3     1922.68     1873.46     37.51 o 
  -5   0   3    11285.58    11431.20    231.43 o 
  -3   0   3    18644.89    16956.09    764.97 o 
  -1   0   3     2154.07     2657.02     94.27 o 
   1   0   3    16738.67    17381.58    287.20 o 
   3   0   3    20408.05    20103.58    328.52 o 
   5   0   3     3140.65     2988.73     53.95 o 
   7   0   3     5378.27     5492.66     96.60 o 
   9   0   3     5232.02     5788.48    129.68 o 
  11   0   3      557.43      549.29     38.32 o 
 -12   1   3      224.28      213.05     21.57 o 
 -11   1   3     3366.20     3313.24    134.46 o 
 -10   1   3     2387.97     2460.25     65.46 o 
  -9   1   3       22.41       14.22      5.19 o 
  -8   1   3     3786.23     3846.08     50.04 o 
  -7   1   3     5913.58     5957.98     80.35 o 
  -6   1   3     1611.25     1854.09     28.06 o 
  -5   1   3     1976.97     1653.40     22.56 o 
  -4   1   3    20339.36    19961.81    389.50 o 
  -3   1   3     1457.48     1532.41     28.05 o 
  -2   1   3    34356.30    33917.60    393.83 o 
  -1   1   3    20556.23    21196.45    305.94 o 
   0   1   3     4291.35     4420.65     91.37 o 
   1   1   3       30.68       38.01      2.91 o 
   2   1   3     2367.22     2238.67     27.69 o 
   3   1   3      248.45      279.38     13.84 o 
   4   1   3     4722.47     4520.38     54.92 o 
   5   1   3    10869.21    10627.38    136.21 o 
   6   1   3     1212.41     1271.74     21.96 o 
   7   1   3     4167.90     4157.36     78.84 o 
   8   1   3     2359.03     2409.33     42.93 o 
   9   1   3       48.69       37.68      7.46 o 
  10   1   3      316.14      343.80     14.82 o 
  11   1   3     3644.08     3861.82     77.47 o 
  12   1   3        1.30       16.35     11.36 o 
 -12   2   3     3829.55     3922.29    104.35 o 
 -11   2   3       93.25       98.81     15.56 o 
 -10   2   3     2682.24     2640.33     66.90 o 
  -9   2   3      717.90      682.37     16.55 o 
  -8   2   3      686.00      593.78     16.05 o 
  -7   2   3      139.25      139.21      5.95 o 
  -6   2   3    11893.71    11548.01    136.45 o 
  -5   2   3      122.20      150.02      5.17 o 
  -4   2   3    14962.95    15436.03    217.47 o 
  -3   2   3      297.17      338.22      7.21 o 
  -2   2   3    11689.31    11705.29    135.75 o 
  -1   2   3     1115.86     1127.88     14.73 o 
   0   2   3    43992.60    42875.79    789.70 o 
   1   2   3    10312.80    11279.70    142.07 o 
   2   2   3      850.66      777.70     11.03 o 
   3   2   3     2298.06     2475.72     34.16 o 
   4   2   3    20243.93    20510.80    259.96 o 
   5   2   3      604.93      680.38     11.46 o 
   6   2   3    20179.83    19280.47    224.89 o 
   7   2   3      968.89      896.09     38.62 o 
   8   2   3      253.08      272.95     14.13 o 
   9   2   3      511.35      513.11     20.61 o 
  10   2   3      223.76      214.90     14.57 o 
  11   2   3      192.16      186.38     16.72 o 
  12   2   3     3137.76     3294.72     84.05 o 
 -12   3   3       84.53       80.52     16.12 o 
 -11   3   3     1795.72     1917.79     59.84 o 
 -10   3   3     2876.58     2889.55     61.03 o 
  -9   3   3      245.39      249.80     12.84 o 
  -8   3   3     3532.46     3507.37     51.26 o 
  -7   3   3     2412.53     2453.05     33.49 o 
  -6   3   3      204.51      217.13     11.56 o 
  -5   3   3      804.40      636.36     11.05 o 
  -4   3   3     7589.38     7319.68     93.69 o 
  -3   3   3      689.19      862.38     13.87 o 
  -2   3   3     5949.37     5720.90     67.66 o 
  -1   3   3      106.28      159.73      4.56 o 
   0   3   3     2447.25     2609.55     31.88 o 
   1   3   3    23736.42    23929.70    326.67 o 
   2   3   3    36327.94    37705.56    449.53 o 
   3   3   3      350.10      439.20      8.08 o 
   4   3   3     2130.44     1859.58     27.65 o 
   5   3   3     6867.13     6826.79     99.67 o 
   6   3   3      102.87      131.67     10.62 o 
   7   3   3     5859.87     5935.28     90.03 o 
   8   3   3     5352.32     5503.06     77.05 o 
   9   3   3       50.78       35.31      7.45 o 
  10   3   3     2383.17     2574.93     55.48 o 
  11   3   3     2435.70     2447.68     66.00 o 
  12   3   3      187.07      200.18     16.33 o 
 -12   4   3      555.00      677.96     47.87 o 
 -11   4   3      487.29      527.57     28.40 o 
 -10   4   3        6.39       -7.03     10.87 o 
  -9   4   3     4722.97     4778.66     68.49 o 
  -8   4   3       47.84       51.70      6.34 o 
  -7   4   3     4097.29     4124.44     52.79 o 
  -6   4   3      999.87     1047.51     16.71 o 
  -5   4   3     3620.54     3770.38     53.86 o 
  -4   4   3     2817.70     3264.77     41.02 o 
  -3   4   3    12785.37    12027.91    323.71 o 
  -2   4   3     2071.44     2273.74     32.16 o 
  -1   4   3     1786.74     1576.74     22.14 o 
   0   4   3     3742.98     4129.83     55.07 o 
   1   4   3       43.98       36.38      3.30 o 
   2   4   3     1486.58     1595.06     21.05 o 
   3   4   3    27204.89    27017.88    312.38 o 
   4   4   3       18.06       21.43      4.55 o 
   5   4   3     5234.17     5345.92     72.43 o 
   6   4   3      651.11      670.41     14.66 o 
   7   4   3      377.67      384.13     17.51 o 
   8   4   3        0.97        1.06      4.83 o 
   9   4   3    11887.44    12009.32    204.17 o 
  10   4   3       75.61       70.16     10.13 o 
  11   4   3      717.60      730.94     26.19 o 
  12   4   3        0.49       10.36      9.35 o 
 -12   5   3      509.77      579.37     32.04 o 
 -11   5   3     3207.65     3292.33     89.77 o 
 -10   5   3      900.49      958.11     24.85 o 
  -9   5   3      320.74      325.78     11.86 o 
  -8   5   3     2717.16     2712.38     41.86 o 
  -7   5   3     3009.66     2989.59     44.45 o 
  -6   5   3      995.81     1111.81     17.70 o 
  -5   5   3     6387.87     6396.61     77.73 o 
  -4   5   3    11625.93    11933.63    140.33 o 
  -3   5   3     1109.65     1129.36     20.83 o 
  -2   5   3     4690.91     4622.99     61.02 o 
  -1   5   3      611.94      527.81     10.03 o 
   0   5   3       61.26       65.02      6.15 o 
   1   5   3    29664.91    31551.87    398.57 o 
   2   5   3    12689.42    12898.43    150.40 o 
   3   5   3        6.55       17.77      4.31 o 
   4   5   3     4679.14     4683.97     63.66 o 
   5   5   3    11471.83    11554.02    150.15 o 
   6   5   3       79.50       89.42      7.78 o 
   7   5   3     5016.48     4967.63     69.87 o 
   8   5   3      653.61      640.75     20.74 o 
   9   5   3       70.86       81.94     10.48 o 
  10   5   3     1109.61     1099.45     34.12 o 
  11   5   3     1089.81     1164.84     33.66 o 
 -12   6   3     3668.40     3853.40    148.23 o 
 -11   6   3      105.84      109.58     16.10 o 
 -10   6   3     1788.42     1831.76     37.85 o 
  -9   6   3       61.49       70.88      6.83 o 
  -8   6   3       98.06      118.55      7.46 o 
  -7   6   3      592.25      571.13     13.95 o 
  -6   6   3    16022.44    15808.84    186.12 o 
  -5   6   3        3.84       14.06      3.01 o 
  -4   6   3     5413.15     5422.71     66.49 o 
  -3   6   3     2795.04     3032.61     42.66 o 
  -2   6   3     1858.59     1787.29     24.35 o 
  -1   6   3      146.87      147.15      4.93 o 
   0   6   3    32087.83    32740.23    411.31 o 
   1   6   3       31.24       32.45      2.80 o 
   2   6   3     6626.26     6926.06     99.78 o 
   3   6   3      118.77      139.73      4.89 o 
   4   6   3     6231.68     6325.51     84.55 o 
   5   6   3       19.78       10.65      3.63 o 
   6   6   3    11828.33    11279.91    243.88 o 
   7   6   3      114.61      127.95      7.62 o 
   8   6   3     2244.56     2181.66     40.57 o 
   9   6   3      343.43      369.29     16.87 o 
  10   6   3     1332.56     1337.05     40.11 o 
  11   6   3        4.00      -11.57      7.71 o 
 -12   7   3        7.19        1.38     17.36 o 
 -11   7   3      389.48      413.95     20.78 o 
 -10   7   3     2087.73     2078.87     41.88 o 
  -9   7   3      456.48      427.09     13.67 o 
  -8   7   3     2154.70     2218.04     36.37 o 
  -7   7   3     1588.46     1581.17     27.48 o 
  -6   7   3       34.73       60.42      4.87 o 
  -5   7   3     6306.61     6377.24     78.33 o 
  -4   7   3     8080.96     8221.51     98.89 o 
  -3   7   3       67.15       61.76      5.83 o 
  -2   7   3    12530.82    12771.93    150.27 o 
  -1   7   3    14531.62    15260.28    195.23 o 
   0   7   3      529.49      607.57     10.93 o 
   1   7   3     1316.68     1269.39     18.57 o 
   2   7   3     4428.61     4274.51     53.05 o 
   3   7   3        0.86       13.85      3.93 o 
   4   7   3     6876.24     7010.27     84.76 o 
   5   7   3     3067.47     2996.77     44.18 o 
   6   7   3      146.44      139.89     14.85 o 
   7   7   3     2428.11     2435.24     43.50 o 
   8   7   3     4375.01     4308.49     70.76 o 
   9   7   3        1.95        5.71      7.46 o 
  10   7   3     2580.48     2637.67     57.63 o 
  11   7   3      365.34      394.89     20.52 o 
 -11   8   3      347.70      346.67     24.49 o 
 -10   8   3        5.78       -2.25      6.54 o 
  -9   8   3     3738.92     3812.50     57.82 o 
  -8   8   3       38.06       45.57      7.04 o 
  -7   8   3     3506.47     3622.12     53.68 o 
  -6   8   3       91.32       92.42      6.48 o 
  -5   8   3     8382.03     8621.09    126.65 o 
  -4   8   3      300.26      318.37     14.94 o 
  -3   8   3    21451.08    21731.23    313.91 o 
  -2   8   3      125.66      161.23      6.08 o 
  -1   8   3     8487.30     8456.88    192.13 o 
   0   8   3        0.85        8.44      3.06 o 
   1   8   3     8809.63     8724.22    154.37 o 
   2   8   3     2431.84     2717.34     35.81 o 
   3   8   3    12132.53    11928.57    141.15 o 
   4   8   3      140.03      157.84      6.62 o 
   5   8   3       12.19       19.40      4.21 o 
   6   8   3      829.70      841.61     27.65 o 
   7   8   3      518.69      502.23     16.27 o 
   8   8   3       54.87       76.65      8.98 o 
   9   8   3     5674.94     5568.53     90.00 o 
  10   8   3       22.11       12.92     10.02 o 
  11   8   3      337.14      310.16     19.06 o 
 -11   9   3     2652.00     2767.26     77.83 o 
 -10   9   3     1350.82     1366.74     32.46 o 
  -9   9   3      379.89      374.96     15.17 o 
  -8   9   3     1114.47     1119.90     23.14 o 
  -7   9   3     5227.82     5186.63     81.34 o 
  -6   9   3       75.19       80.17      6.51 o 
  -5   9   3    11930.60    10978.17    471.67 o 
  -4   9   3     9956.57     9539.92    374.34 o 
  -3   9   3      175.93      186.97      8.86 o 
  -2   9   3     2902.02     2894.42     38.62 o 
  -1   9   3     8808.61     8546.79    250.10 o 
   0   9   3      739.85      747.23     23.06 o 
   1   9   3    12778.68    12953.39    200.99 o 
   2   9   3     1806.48     1768.19     25.39 o 
   3   9   3      435.59      426.18      9.64 o 
   4   9   3      313.60      281.46      9.41 o 
   5   9   3     5289.20     5341.96     74.60 o 
   6   9   3       34.28       34.56      6.88 o 
   7   9   3     1589.62     1653.08     33.71 o 
   8   9   3     2641.25     2587.88     47.78 o 
   9   9   3       16.94        3.76      6.95 o 
  10   9   3      809.55      775.64     41.56 o 
 -11  10   3        1.03       12.26     11.94 o 
 -10  10   3     2329.62     2375.54     54.69 o 
  -9  10   3     1367.82     1308.91     31.15 o 
  -8  10   3     2433.23     2388.95     43.03 o 
  -7  10   3        0.84       11.34      5.31 o 
  -6  10   3     9076.83     8973.80    120.90 o 
  -5  10   3        0.40        5.48      3.85 o 
  -4  10   3     3439.06     3381.16     49.83 o 
  -3  10   3     1253.91     1232.47     22.32 o 
  -2  10   3     2373.68     2377.66     33.25 o 
  -1  10   3        5.10        0.61      3.31 o 
   0  10   3    13239.38    12370.30    358.35 o 
   1  10   3     1340.46     1397.47     23.89 o 
   2  10   3     3274.45     3245.60     43.01 o 
   3  10   3     2221.18     2316.14     38.13 o 
   4  10   3     3967.36     4003.76     57.72 o 
   5  10   3      100.38       87.23      7.91 o 
   6  10   3     9001.55     8833.25    133.21 o 
   7  10   3        1.12        1.94      5.86 o 
   8  10   3       96.52      101.20      9.67 o 
   9  10   3        1.54       16.40      7.43 o 
  10  10   3      840.41      891.76     28.94 o 
 -10  11   3     2053.93     2132.95     51.43 o 
  -9  11   3      367.70      378.02     16.81 o 
  -8  11   3     1724.97     1777.33     35.91 o 
  -7  11   3     1787.64     1796.44     32.12 o 
  -6  11   3      457.46      448.23     13.57 o 
  -5  11   3     1728.20     1619.31     28.59 o 
  -4  11   3     7035.47     7048.55     96.43 o 
  -3  11   3     1479.48     1519.78     26.57 o 
  -2  11   3     9394.86     9301.43    161.53 o 
  -1  11   3      692.53      624.01     13.22 o 
   0  11   3     3449.20     3754.77     49.45 o 
   1  11   3     7063.10     6991.66    170.50 o 
   2  11   3     4991.43     4914.55     62.78 o 
   3  11   3     1863.75     1931.38     28.55 o 
   4  11   3     4026.42     4021.10     65.84 o 
   5  11   3      491.94      494.21     18.94 o 
   6  11   3       70.93       69.57     11.30 o 
   7  11   3      673.00      654.23     19.93 o 
   8  11   3     2356.57     2325.66     45.27 o 
   9  11   3       54.67       59.43      9.30 o 
  10  11   3     1790.55     1798.16     45.27 o 
 -10  12   3        0.43       -5.09      8.73 o 
  -9  12   3     2367.72     2361.66     54.83 o 
  -8  12   3      120.00      107.02      9.80 o 
  -7  12   3     2455.35     2498.04     41.59 o 
  -6  12   3      963.51      939.82     20.86 o 
  -5  12   3     1395.97     1399.31     26.28 o 
  -4  12   3       62.51       62.24      5.60 o 
  -3  12   3    11028.84    10799.87    190.43 o 
  -2  12   3      700.48      749.87     15.28 o 
  -1  12   3     1457.77     1363.50     22.55 o 
   0  12   3     1421.39     1467.95     25.70 o 
   1  12   3     6644.99     6484.10     89.73 o 
   2  12   3      174.02      170.56      7.51 o 
   3  12   3     4730.66     4757.95     61.74 o 
   4  12   3     2101.67     2123.30     40.08 o 
   5  12   3      936.22      904.99     22.98 o 
   6  12   3       27.63       30.65      7.27 o 
   7  12   3     1089.17     1099.28     27.19 o 
   8  12   3      286.81      284.86     16.96 o 
   9  12   3     4078.97     3979.38     70.29 o 
 -10  13   3     1110.66     1120.03     35.70 o 
  -9  13   3       25.25       11.78      9.08 o 
  -8  13   3      528.92      552.52     21.23 o 
  -7  13   3     1443.28     1478.22     29.01 o 
  -6  13   3      370.57      338.81     12.88 o 
  -5  13   3     3829.26     3742.13     56.78 o 
  -4  13   3       78.52      108.61      8.42 o 
  -3  13   3        0.25       11.40      4.35 o 
  -2  13   3     1556.09     1510.87     24.96 o 
  -1  13   3     7724.63     7632.85     95.22 o 
   0  13   3       18.09       12.12      4.37 o 
   1  13   3     2651.64     2640.84     41.73 o 
   2  13   3      493.59      504.57     17.45 o 
   3  13   3        0.02        5.28      5.77 o 
   4  13   3     2644.59     2604.16     47.64 o 
   5  13   3     9706.03     9540.75    144.91 o 
   6  13   3      105.54       83.81      9.23 o 
   7  13   3     2475.26     2443.81     48.07 o 
   8  13   3     1642.57     1682.59     37.48 o 
   9  13   3       59.67       53.62     14.23 o 
  -9  14   3      490.42      509.48     23.56 o 
  -8  14   3      329.83      334.79     16.05 o 
  -7  14   3      165.83      143.35      9.81 o 
  -6  14   3     3980.66     4009.97     61.49 o 
  -5  14   3       61.35       65.82      7.23 o 
  -4  14   3     2871.02     2880.11     46.04 o 
  -3  14   3     1724.94     1691.52     30.69 o 
  -2  14   3     2386.37     2369.37     35.46 o 
  -1  14   3       28.51       20.01      4.77 o 
   0  14   3     3019.24     2985.00     42.54 o 
   1  14   3        7.11        6.74      4.51 o 
   2  14   3     2890.55     2954.41     42.08 o 
   3  14   3      626.76      590.70     23.06 o 
   4  14   3     2980.91     2884.55     52.46 o 
   5  14   3      187.68      191.64     12.33 o 
   6  14   3     9230.86     9062.83    139.86 o 
   7  14   3       97.52       77.13      9.94 o 
   8  14   3      520.82      565.96     23.60 o 
  -8  15   3     2391.31     2520.84     49.54 o 
  -7  15   3      291.92      288.19     15.62 o 
  -6  15   3       41.01       28.73      6.90 o 
  -5  15   3     1950.91     1935.32     35.21 o 
  -4  15   3     2097.29     2027.42     35.93 o 
  -3  15   3        3.72        3.69      5.82 o 
  -2  15   3     8562.54     8416.07    105.63 o 
  -1  15   3     1257.20     1263.12     23.11 o 
   0  15   3       13.82       18.24      5.09 o 
   1  15   3      592.81      513.78     17.29 o 
   2  15   3     2414.44     2430.98     40.40 o 
   3  15   3       18.67       20.01      6.78 o 
   4  15   3     2021.02     2039.49     41.19 o 
   5  15   3     1292.12     1308.95     31.07 o 
   6  15   3        7.96        7.58      7.49 o 
   7  15   3      940.77      889.43     26.00 o 
   8  15   3     1434.34     1455.18     44.06 o 
  -8  16   3        0.48        1.73      9.67 o 
  -7  16   3     1327.12     1354.58     55.17 o 
  -6  16   3      521.75      498.80     18.98 o 
  -5  16   3     1223.37     1267.02     27.06 o 
  -4  16   3      549.80      560.65     16.87 o 
  -3  16   3     6212.44     6088.09     88.22 o 
  -2  16   3      244.15      249.95     10.65 o 
  -1  16   3     3642.87     3570.42     50.72 o 
   0  16   3      350.82      385.98     14.47 o 
   1  16   3      996.36     1001.17     25.34 o 
   2  16   3       48.93       31.48      7.51 o 
   3  16   3     2784.76     2803.02     52.35 o 
   4  16   3      166.14      129.26     11.14 o 
   5  16   3      482.73      460.37     29.87 o 
   6  16   3      103.74      104.28     11.17 o 
   7  16   3     1039.59     1026.58     28.99 o 
  -7  17   3     2161.63     2352.45     47.85 o 
  -6  17   3       59.78       34.85      8.50 o 
  -5  17   3     4025.08     4054.80     63.72 o 
  -4  17   3     1454.03     1481.72     31.06 o 
  -3  17   3        7.76        7.34      7.00 o 
  -2  17   3      925.73      942.16     22.34 o 
  -1  17   3     1330.52     1371.88     25.61 o 
   0  17   3      230.38      210.26     10.25 o 
   1  17   3     8090.89     7963.07    111.10 o 
   2  17   3      270.04      285.79     15.07 o 
   3  17   3     1751.95     1703.70     37.63 o 
   4  17   3      234.34      263.22     19.43 o 
   5  17   3     1641.77     1656.80     37.75 o 
   6  17   3        3.60        3.74      7.78 o 
  -6  18   3     2489.11     2504.19     50.26 o 
  -5  18   3      493.81      503.74     19.47 o 
  -4  18   3     1744.83     1760.91     34.60 o 
  -3  18   3      193.13      195.69     11.81 o 
  -2  18   3     1051.27     1038.07     22.15 o 
  -1  18   3       72.72       77.15      7.65 o 
   0  18   3     3317.67     3401.80     54.88 o 
   1  18   3      183.44      195.00     11.31 o 
   2  18   3     1630.84     1629.48     36.84 o 
   3  18   3     1314.15     1320.96     32.64 o 
   4  18   3     1985.95     2073.54     44.21 o 
   5  18   3        6.42       11.73      8.66 o 
  -5  19   3      261.21      251.58     15.70 o 
  -4  19   3     3550.87     3749.95     67.84 o 
  -3  19   3        5.78       -9.06      6.04 o 
  -2  19   3     2384.19     2399.89     39.23 o 
  -1  19   3      175.00      162.26     11.03 o 
   0  19   3       73.96       83.30     10.05 o 
   1  19   3     1646.67     1612.29     37.01 o 
   2  19   3     1365.24     1442.86     34.90 o 
   3  19   3       29.10       16.90      8.40 o 
   4  19   3     1650.61     1740.92     50.91 o 
  -3  20   3     2534.01     2658.21     47.43 o 
  -2  20   3        6.13        8.33      8.24 o 
  -1  20   3     1989.66     1997.34     38.48 o 
   0  20   3      475.47      545.89     27.75 o 
   1  20   3     1281.58     1257.34     32.36 o 
   2  20   3      223.72      223.75     15.28 o 
 -12   0   4     4448.59     4455.00    164.02 o 
 -10   0   4     5457.28     5223.77    179.73 o 
  -8   0   4    11103.93    11124.05    188.07 o 
  -6   0   4    17498.29    17147.52    345.03 o 
  -4   0   4    15146.01    15751.24    384.30 o 
  -2   0   4     8350.92     8578.40    178.43 o 
   0   0   4    18758.53    18205.03    376.36 o 
   2   0   4     9570.97    10089.13    166.29 o 
   4   0   4     7837.98     7656.60    157.61 o 
   6   0   4    15879.62    15271.31    304.91 o 
   8   0   4       10.39        7.47      7.78 o 
  10   0   4     3102.43     3248.19     81.61 o 
  12   0   4     2255.31     2397.29     95.52 o 
 -12   1   4        0.17       -7.57     11.38 o 
 -11   1   4     1783.18     1849.86     58.92 o 
 -10   1   4     4761.96     4654.86    115.38 o 
  -9   1   4       48.55       25.46      5.70 o 
  -8   1   4     4660.94     4725.14     65.80 o 
  -7   1   4     6613.35     6544.10     79.92 o 
  -6   1   4       37.15       49.08      3.64 o 
  -5   1   4    14494.68    14742.77    188.09 o 
  -4   1   4    12787.27    12668.49    149.24 o 
  -3   1   4      418.54      401.98      8.26 o 
  -2   1   4    11432.23    11349.48    145.94 o 
  -1   1   4     6379.71     6805.39    107.89 o 
   0   1   4     6494.42     6728.71     86.97 o 
   1   1   4      863.30      805.46     11.18 o 
   2   1   4    17232.24    16937.51    217.01 o 
   3   1   4     2724.66     2998.32     37.20 o 
   4   1   4     4771.10     4525.26     68.06 o 
   5   1   4     5387.27     5308.56     64.86 o 
   6   1   4        2.73       17.90      8.54 o 
   7   1   4     3254.85     3325.07     53.84 o 
   8   1   4     4506.20     4505.86    102.86 o 
   9   1   4      343.02      346.39     16.82 o 
  10   1   4     2798.17     3003.59     62.40 o 
  11   1   4     2211.71     2245.11     62.45 o 
  12   1   4        0.63        2.44     11.08 o 
 -12   2   4        8.42       12.38     12.08 o 
 -11   2   4     1115.96     1160.94     43.44 o 
 -10   2   4      671.05      598.52     28.90 o 
  -9   2   4    12938.53    13155.57    192.62 o 
  -8   2   4      908.08      849.24     15.61 o 
  -7   2   4     2603.86     2668.25     35.90 o 
  -6   2   4      173.90      173.95      9.99 o 
  -5   2   4     6541.70     6535.55    137.42 o 
  -4   2   4     2516.18     2722.31     41.13 o 
  -3   2   4    21871.48    21518.02    249.40 o 
  -2   2   4     1538.42     1552.20     20.07 o 
  -1   2   4     2292.70     2224.37     37.30 o 
   0   2   4     1244.10     1285.40     25.68 o 
   1   2   4    15915.24    15913.56    248.64 o 
   2   2   4     4172.87     4462.57     58.58 o 
   3   2   4    17278.69    16190.86    354.30 o 
   4   2   4     3710.49     4094.06     68.04 o 
   5   2   4     3947.48     3966.94     49.58 o 
   6   2   4      152.72      157.18     12.74 o 
   7   2   4     1021.96     1051.54     20.03 o 
   8   2   4        5.40        8.26      5.44 o 
   9   2   4    10745.91    10890.16    186.41 o 
  10   2   4      152.33      154.47     13.10 o 
  11   2   4     2541.05     2620.65     58.09 o 
 -12   3   4       17.19       20.58     13.05 o 
 -11   3   4      937.31      942.92     38.45 o 
 -10   3   4     4307.58     4110.49    104.31 o 
  -9   3   4     1919.40     1855.01     31.35 o 
  -8   3   4     2625.90     2739.62     41.57 o 
  -7   3   4    14698.64    14929.20    176.08 o 
  -6   3   4       30.55       48.86      3.95 o 
  -5   3   4      538.69      444.55     20.00 o 
  -4   3   4     7562.32     7570.90     98.37 o 
  -3   3   4       23.35       33.65      4.44 o 
  -2   3   4     2615.70     2452.31     30.56 o 
  -1   3   4    13810.44    13748.91    159.28 o 
   0   3   4     5725.75     5995.76     73.29 o 
   1   3   4    12106.72    12555.98    158.78 o 
   2   3   4    23342.03    23530.55    295.50 o 
   3   3   4     1484.14     1544.10     20.69 o 
   4   3   4    10699.55    10544.51    136.37 o 
   5   3   4     3289.52     3103.78     49.50 o 
   6   3   4      797.65      773.78     17.92 o 
   7   3   4    10685.50    10643.95    152.29 o 
   8   3   4     1716.58     1712.83     29.51 o 
   9   3   4      316.67      299.92     23.52 o 
  10   3   4     1861.00     1850.43     55.49 o 
  11   3   4     1144.72     1213.48     34.68 o 
 -12   4   4     3812.86     3998.50    107.19 o 
 -11   4   4       94.53       89.41     15.33 o 
 -10   4   4     1131.15     1094.49     31.39 o 
  -9   4   4      231.81      219.02     12.87 o 
  -8   4   4     1325.66     1346.31     24.20 o 
  -7   4   4      169.79      196.22      8.79 o 
  -6   4   4     7617.76     7355.90     89.16 o 
  -5   4   4      519.95      594.50     10.81 o 
  -4   4   4    12558.72    12847.11    157.49 o 
  -3   4   4      272.73      337.59      7.09 o 
  -2   4   4    12812.74    13341.66    155.19 o 
  -1   4   4       63.54       64.46      3.91 o 
   0   4   4    17068.08    17575.72    221.27 o 
   1   4   4     1953.54     1997.52     28.32 o 
   2   4   4    18435.22    19711.25    248.30 o 
   3   4   4      223.97      283.22     10.51 o 
   4   4   4     6810.94     6923.37     91.50 o 
   5   4   4      209.90      223.34      8.01 o 
   6   4   4    17611.48    17413.89    315.56 o 
   7   4   4      219.00      240.62     11.19 o 
   8   4   4      627.86      629.89     52.36 o 
   9   4   4       35.77       42.27      8.83 o 
  10   4   4     2379.04     2400.70     53.01 o 
  11   4   4        2.05       -2.42      8.32 o 
 -12   5   4       21.52       17.71     12.64 o 
 -11   5   4      973.42      993.79     40.36 o 
 -10   5   4     2706.12     2734.48     60.06 o 
  -9   5   4      918.50      864.16     22.08 o 
  -8   5   4     3864.56     3876.07     56.45 o 
  -7   5   4     5358.13     5298.35     66.56 o 
  -6   5   4       93.64      105.81      5.15 o 
  -5   5   4     2169.80     2213.49     29.95 o 
  -4   5   4     2529.65     2413.73     31.75 o 
  -3   5   4       15.02       14.06      4.10 o 
  -2   5   4     4291.26     4242.17     57.67 o 
  -1   5   4     3635.05     3639.83     49.00 o 
   0   5   4     1743.06     1945.95     25.42 o 
   1   5   4    10231.72    10214.75    287.03 o 
   2   5   4     7307.74     7224.72     85.83 o 
   3   5   4     1847.49     1989.46     28.48 o 
   4   5   4    10681.36    10794.56    140.08 o 
   5   5   4     5316.20     5237.14     71.55 o 
   6   5   4       48.73       62.12      8.06 o 
   7   5   4     1643.37     1621.94     31.55 o 
   8   5   4     5504.65     5499.88    118.49 o 
   9   5   4       42.65       61.23      9.86 o 
  10   5   4     1080.07     1095.23     31.48 o 
  11   5   4     1191.63     1166.97     34.07 o 
 -12   6   4        0.26       -2.43     11.49 o 
 -11   6   4     1325.57     1340.18     54.90 o 
 -10   6   4       27.89       26.25      9.02 o 
  -9   6   4     6429.31     6509.53    103.49 o 
  -8   6   4      431.16      416.17     12.43 o 
  -7   6   4     5052.25     4990.33     69.88 o 
  -6   6   4       34.15       39.25      3.99 o 
  -5   6   4     2188.33     2168.29     29.83 o 
  -4   6   4      480.55      461.09     10.27 o 
  -3   6   4    15923.13    15430.58    199.94 o 
  -2   6   4     1017.39     1169.03     17.35 o 
  -1   6   4     6227.06     6584.22     86.19 o 
   0   6   4       65.46       94.90      5.86 o 
   1   6   4    11379.97    11988.18    153.51 o 
   2   6   4        0.08        7.08      2.10 o 
   3   6   4     4001.44     3633.46     64.70 o 
   4   6   4       42.97       37.21      7.07 o 
   5   6   4     5361.48     5604.60     76.51 o 
   6   6   4       62.22       67.87      6.84 o 
   7   6   4       85.69       87.69      7.76 o 
   8   6   4      770.99      698.33     19.59 o 
   9   6   4     7626.99     7570.82    133.01 o 
  10   6   4      882.56      847.27     28.05 o 
  11   6   4      580.62      583.82     25.52 o 
 -12   7   4        1.56        0.20     16.83 o 
 -11   7   4     1080.92     1080.75     33.80 o 
 -10   7   4     3353.79     3306.18     59.71 o 
  -9   7   4        7.46        7.11      9.75 o 
  -8   7   4     1652.10     1645.33     28.97 o 
  -7   7   4     8404.84     8277.14    111.34 o 
  -6   7   4     1079.20     1161.53     19.02 o 
  -5   7   4     5881.81     5619.26    126.55 o 
  -4   7   4     8958.05     9018.29    108.21 o 
  -3   7   4      698.07      708.96     12.63 o 
  -2   7   4     9689.40     9916.53    217.80 o 
  -1   7   4     4739.37     4470.91    103.02 o 
   0   7   4     2546.75     2837.74     36.74 o 
   1   7   4     9507.94     9851.32    116.81 o 
   2   7   4     8223.11     8687.96    112.40 o 
   3   7   4      121.69      138.92      5.61 o 
   4   7   4     2801.81     2672.91     35.18 o 
   5   7   4     7213.89     7231.65     97.29 o 
   6   7   4       47.24       47.70      6.31 o 
   7   7   4     1230.93     1193.45     26.24 o 
   8   7   4      302.28      309.90     13.95 o 
   9   7   4       81.19       92.24      9.45 o 
  10   7   4     1230.05     1287.21     35.53 o 
  11   7   4     2209.90     2329.78     60.04 o 
 -11   8   4       15.47        7.42      9.63 o 
 -10   8   4      871.68      858.48     24.18 o 
  -9   8   4      122.76      113.62      9.80 o 
  -8   8   4     4197.42     4085.53     60.26 o 
  -7   8   4       26.05       24.57      5.05 o 
  -6   8   4    13956.60    13448.60    178.82 o 
  -5   8   4     1274.65     1380.04     21.61 o 
  -4   8   4     4432.23     4476.73     56.77 o 
  -3   8   4     3862.98     4094.22     54.74 o 
  -2   8   4     2006.16     1916.02     27.87 o 
  -1   8   4      173.15      190.20      7.72 o 
   0   8   4    30110.15    32024.69    747.89 o 
   1   8   4       92.22      147.74      5.64 o 
   2   8   4     1467.53     1491.45     23.54 o 
   3   8   4       67.39       60.03      3.94 o 
   4   8   4     3031.17     3035.50     44.51 o 
   5   8   4      110.68       91.78      7.51 o 
   6   8   4     8858.48     8714.54    130.78 o 
   7   8   4      790.11      757.72     20.26 o 
   8   8   4       54.39       41.37      7.62 o 
   9   8   4       31.02       32.37      7.67 o 
  10   8   4     2012.98     1918.64     55.90 o 
  11   8   4        9.74       12.77     11.46 o 
 -11   9   4      772.99      772.16     56.66 o 
 -10   9   4     1742.89     1742.25     38.13 o 
  -9   9   4       25.74       41.35      8.50 o 
  -8   9   4     6913.97     6906.48     96.16 o 
  -7   9   4     3148.44     3144.13     48.13 o 
  -6   9   4        3.88       10.34      5.08 o 
  -5   9   4     5986.25     5664.59    126.78 o 
  -4   9   4     9137.49     9281.49    112.20 o 
  -3   9   4        4.72        7.82      3.43 o 
  -2   9   4     5538.19     5246.98     65.68 o 
  -1   9   4     6904.41     7096.71     86.69 o 
   0   9   4       64.31       45.65      4.15 o 
   1   9   4     4126.81     4187.55     64.24 o 
   2   9   4     1805.26     1731.03     35.23 o 
   3   9   4       91.52       95.77      4.99 o 
   4   9   4     3299.23     3278.77     90.45 o 
   5   9   4     1631.03     1565.05     31.18 o 
   6   9   4       99.35      100.20      8.48 o 
   7   9   4     2575.08     2424.49     44.90 o 
   8   9   4      840.86      818.74     25.52 o 
   9   9   4       33.68       24.77      7.81 o 
  10   9   4     1927.89     1871.95     55.74 o 
 -11  10   4     1255.37     1247.96     46.88 o 
 -10  10   4      124.08      109.39     10.91 o 
  -9  10   4     7132.31     7282.66    116.78 o 
  -8  10   4      749.46      728.47     18.30 o 
  -7  10   4     4210.88     4260.75     69.63 o 
  -6  10   4       16.24       40.54      5.93 o 
  -5  10   4     3706.99     3795.65     60.60 o 
  -4  10   4       10.12       11.08      3.88 o 
  -3  10   4     9267.52     8738.32    259.64 o 
  -2  10   4      887.74      901.64     16.16 o 
  -1  10   4     6381.92     6353.11    104.87 o 
   0  10   4     1119.68     1232.14     21.80 o 
   1  10   4     5976.10     6096.28     80.01 o 
   2  10   4      834.82      865.91     15.43 o 
   3  10   4     6605.98     6361.15     78.83 o 
   4  10   4       13.49       14.81      5.27 o 
   5  10   4     2242.84     2225.91     41.04 o 
   6  10   4       29.30       36.31      7.25 o 
   7  10   4     1367.30     1257.33     28.65 o 
   8  10   4       81.18       64.65      8.81 o 
   9  10   4     3270.12     3185.57     58.24 o 
  10  10   4        0.14       -2.97      8.91 o 
 -10  11   4      739.19      726.16     26.67 o 
  -9  11   4       34.33       32.46      8.15 o 
  -8  11   4     4254.75     4254.01     64.03 o 
  -7  11   4     3536.83     3394.33     57.80 o 
  -6  11   4       98.23       95.29      7.47 o 
  -5  11   4     5153.24     5391.11     69.25 o 
  -4  11   4     2280.42     2227.29     42.06 o 
  -3  11   4       10.63       19.50      4.11 o 
  -2  11   4     2684.71     2669.38     37.36 o 
  -1  11   4     9057.82     9193.08    122.28 o 
   0  11   4       26.55       17.27      3.97 o 
   1  11   4    10968.19    11348.83    136.30 o 
   2  11   4     4398.45     4390.47     56.80 o 
   3  11   4      843.53      882.02     18.16 o 
   4  11   4     2417.34     2412.69     43.69 o 
   5  11   4     4003.63     3875.88     64.90 o 
   6  11   4        9.18       20.80      7.01 o 
   7  11   4     1385.77     1367.62     31.04 o 
   8  11   4     1386.64     1301.92     30.82 o 
   9  11   4       35.96       40.07      8.77 o 
  10  11   4      542.50      549.84     21.34 o 
 -10  12   4     1038.39      942.99     31.28 o 
  -9  12   4        0.84        7.31      7.37 o 
  -8  12   4      349.57      372.76     14.19 o 
  -7  12   4      200.46      205.81     11.62 o 
  -6  12   4     7557.83     7317.79    101.64 o 
  -5  12   4      655.48      614.77     15.78 o 
  -4  12   4     1995.52     2007.09     33.78 o 
  -3  12   4      495.95      564.40     14.79 o 
  -2  12   4     2887.54     2937.96     44.92 o 
  -1  12   4     1253.19     1386.64     22.84 o 
   0  12   4    15522.67    15591.13    217.79 o 
   1  12   4     4498.96     4631.87     60.21 o 
   2  12   4     1837.79     1866.25     28.29 o 
   3  12   4       21.67       29.95      6.38 o 
   4  12   4     2332.24     2398.85     44.32 o 
   5  12   4       82.03       70.19      8.24 o 
   6  12   4     7444.33     7172.75    112.31 o 
   7  12   4      296.33      283.44     14.67 o 
   8  12   4      885.77      870.53     24.96 o 
   9  12   4        0.70        2.52      8.27 o 
 -10  13   4     2335.52     2418.76     57.54 o 
  -9  13   4       35.46       18.07      9.27 o 
  -8  13   4     1592.93     1549.30     59.12 o 
  -7  13   4      181.30      179.14     11.54 o 
  -6  13   4      147.87      125.10      8.78 o 
  -5  13   4      249.36      248.75     11.94 o 
  -4  13   4     4530.98     4507.92     59.90 o 
  -3  13   4      303.84      280.31     11.66 o 
  -2  13   4     4710.77     4734.31     62.22 o 
  -1  13   4     2671.87     2792.60     39.83 o 
   0  13   4     1373.50     1313.99     25.52 o 
   1  13   4     4041.45     4112.83     54.90 o 
   2  13   4     2237.38     2280.85     37.27 o 
   3  13   4       90.40       68.23      8.08 o 
   4  13   4     6751.74     6592.28    103.47 o 
   5  13   4     4404.53     4326.07     72.79 o 
   6  13   4       28.77       27.67      7.65 o 
   7  13   4     1703.69     1676.55     36.72 o 
   8  13   4     1860.33     1743.74     38.59 o 
   9  13   4        0.80       -4.05      7.98 o 
  -9  14   4     2157.88     2168.57     52.98 o 
  -8  14   4       29.78       19.82     11.34 o 
  -7  14   4     1857.05     1819.96     33.99 o 
  -6  14   4      452.28      471.05     15.21 o 
  -5  14   4      288.59      307.43     15.62 o 
  -4  14   4      203.19      192.57      9.05 o 
  -3  14   4     5598.00     5582.02     72.76 o 
  -2  14   4      301.60      312.33     10.70 o 
  -1  14   4     1393.40     1440.16     24.60 o 
   0  14   4      302.73      337.45     15.99 o 
   1  14   4     4000.86     4147.48     56.43 o 
   2  14   4       27.79       17.28      5.60 o 
   3  14   4    10655.05    10406.10    156.78 o 
   4  14   4       70.20       73.92      8.85 o 
   5  14   4     1748.51     1621.53     35.33 o 
   6  14   4      122.69      142.45     14.04 o 
   7  14   4      935.36      900.85     25.76 o 
   8  14   4      212.38      171.45     13.38 o 
  -8  15   4      776.35      738.89     33.36 o 
  -7  15   4     1539.45     1446.90     29.82 o 
  -6  15   4      231.01      186.02     10.96 o 
  -5  15   4     4156.73     4152.26     63.35 o 
  -4  15   4     2731.01     2662.94     44.10 o 
  -3  15   4      196.64      181.46      9.22 o 
  -2  15   4      378.51      394.79     12.46 o 
  -1  15   4     1819.05     1838.77     29.92 o 
   0  15   4     2441.88     2400.88     40.05 o 
   1  15   4     5992.26     5897.98     83.93 o 
   2  15   4      177.69      169.62     11.31 o 
   3  15   4       33.68       34.14      7.51 o 
   4  15   4     1587.78     1524.68     34.06 o 
   5  15   4     5036.84     5041.04     84.57 o 
   6  15   4      285.04      256.92     15.06 o 
   7  15   4      579.10      544.63     20.36 o 
   8  15   4      474.54      506.03     20.95 o 
  -8  16   4      612.71      602.89     32.35 o 
  -7  16   4      147.96      126.65     11.51 o 
  -6  16   4     5065.05     5042.84     76.03 o 
  -5  16   4        2.29        5.08      6.10 o 
  -4  16   4     1081.12     1094.29     24.40 o 
  -3  16   4      608.51      622.03     15.94 o 
  -2  16   4     1275.90     1316.83     24.49 o 
  -1  16   4      565.75      585.38     15.32 o 
   0  16   4     1991.80     2076.86     60.51 o 
   1  16   4     1214.42     1176.39     24.98 o 
   2  16   4     2175.59     2201.43     43.61 o 
   3  16   4        1.49       10.55      7.03 o 
   4  16   4     1218.74     1205.49     29.96 o 
   5  16   4        8.52        4.76      7.25 o 
   6  16   4     2014.45     1939.86     42.08 o 
   7  16   4      150.83      131.59     13.55 o 
  -7  17   4      249.66      228.47     14.73 o 
  -6  17   4       16.52        4.86      9.28 o 
  -5  17   4     1238.93     1319.13     29.60 o 
  -4  17   4     2010.04     2109.68     38.52 o 
  -3  17   4       76.56       59.32      7.82 o 
  -2  17   4     1377.25     1421.61     26.26 o 
  -1  17   4      260.87      308.84     12.23 o 
   0  17   4       31.04       17.93      7.34 o 
   1  17   4     3247.57     3240.13     52.21 o 
   2  17   4     2257.45     2320.09     46.18 o 
   3  17   4      111.05       95.83     10.29 o 
   4  17   4     1336.18     1329.45     32.65 o 
   5  17   4      499.04      473.73     19.62 o 
   6  17   4       14.32       -0.92      7.94 o 
  -6  18   4      212.15      227.38     14.77 o 
  -5  18   4      645.11      665.96     19.90 o 
  -4  18   4       63.12       50.05     10.49 o 
  -3  18   4     3647.59     3821.74     69.03 o 
  -2  18   4       35.27       29.42      6.47 o 
  -1  18   4      257.56      268.32     13.18 o 
   0  18   4      421.38      416.73     17.38 o 
   1  18   4      620.57      604.71     20.67 o 
   2  18   4        8.63        9.51      7.74 o 
   3  18   4     5851.59     5988.99     99.39 o 
   4  18   4       94.60       90.82     10.93 o 
   5  18   4      146.35      122.61     12.39 o 
  -5  19   4     2621.10     2619.45     52.17 o 
  -4  19   4     1238.91     1326.15     29.65 o 
  -3  19   4      354.45      307.48     16.99 o 
  -2  19   4       87.13      118.86     11.01 o 
  -1  19   4     2013.58     2019.90     38.13 o 
   0  19   4       10.84        7.13      9.95 o 
   1  19   4     1545.04     1589.05     36.86 o 
   2  19   4      222.84      249.54     15.38 o 
   3  19   4      108.51      122.03     12.20 o 
   4  19   4      785.66      766.88     25.93 o 
  -3  20   4       11.53       20.60      7.82 o 
  -2  20   4     1062.86     1055.23     29.28 o 
  -1  20   4        6.11        4.91      8.10 o 
   0  20   4     2288.09     2489.19     50.63 o 
   1  20   4      172.81      170.49     13.68 o 
   2  20   4     1276.72     1277.31     33.24 o 
 -11   0   5      251.75      306.34     34.61 o 
  -9   0   5     7125.62     7075.74    157.10 o 
  -7   0   5     6080.76     5983.45    232.60 o 
  -5   0   5     7321.45     7802.91    131.19 o 
  -3   0   5    11551.95    11132.09    231.81 o 
  -1   0   5     8343.02     8115.08    134.00 o 
   1   0   5       93.61       76.51      6.29 o 
   3   0   5    13002.04    12763.77    210.98 o 
   5   0   5       79.14      132.60      7.46 o 
   7   0   5       65.27       69.12     25.34 o 
   9   0   5    10139.68    10305.22    300.99 o 
  11   0   5     1316.39     1359.70     64.06 o 
 -12   1   5       46.19       32.28     13.58 o 
 -11   1   5     2603.62     2662.65     76.32 o 
 -10   1   5     3945.71     3758.57     97.24 o 
  -9   1   5      113.87       78.03     14.18 o 
  -8   1   5      704.12      729.41     20.23 o 
  -7   1   5     1272.67     1206.16     20.75 o 
  -6   1   5     1757.92     1791.71     42.51 o 
  -5   1   5     8843.67     8675.48    127.17 o 
  -4   1   5     6463.77     6171.37    131.91 o 
  -3   1   5     1865.55     2079.24     29.50 o 
  -2   1   5     5601.70     5552.53     81.19 o 
  -1   1   5    13324.10    13339.04    195.94 o 
   0   1   5     1474.49     1412.28     24.37 o 
   1   1   5    11787.31    11893.91    138.18 o 
   2   1   5     2260.09     2229.19     55.70 o 
   3   1   5        0.77       15.04      2.16 o 
   4   1   5     2018.61     1962.48     28.74 o 
   5   1   5     2342.16     2450.34     32.42 o 
   6   1   5       46.37       54.63      5.57 o 
   7   1   5     5335.60     5473.50     75.54 o 
   8   1   5     4304.88     4521.76     74.74 o 
   9   1   5       74.95       52.29     11.63 o 
  10   1   5     1546.01     1493.79     46.58 o 
  11   1   5     1222.88     1371.31     52.04 o 
 -12   2   5     4665.91     4837.53    124.74 o 
 -11   2   5        2.30       -4.75     10.34 o 
 -10   2   5     2474.73     2398.59     68.69 o 
  -9   2   5       27.10       52.86     10.85 o 
  -8   2   5      926.49      932.99     16.61 o 
  -7   2   5      198.85      188.69      6.96 o 
  -6   2   5    12576.71    12686.04    163.64 o 
  -5   2   5     1507.56     1698.56     23.28 o 
  -4   2   5       75.40       40.03      4.82 o 
  -3   2   5        9.79       48.93      8.92 o 
  -2   2   5     3695.09     3703.48     44.74 o 
  -1   2   5     1710.35     1810.30     22.96 o 
   0   2   5    19016.13    18612.12    327.12 o 
   1   2   5     1437.51     1554.83     20.29 o 
   2   2   5    28153.13    28820.50    333.17 o 
   3   2   5     5532.90     5955.98     71.49 o 
   4   2   5     8445.83     8705.15    103.31 o 
   5   2   5      476.73      494.43      9.81 o 
   6   2   5    16253.96    16134.06    207.91 o 
   7   2   5       53.84       52.61      6.90 o 
   8   2   5      764.86      776.18     23.24 o 
   9   2   5       46.40       62.19     12.23 o 
  10   2   5     1117.60     1180.05     33.03 o 
  11   2   5        0.01       11.89     12.91 o 
 -12   3   5       41.84       36.94     13.50 o 
 -11   3   5     1672.90     1617.01     62.31 o 
 -10   3   5      574.23      597.67     22.35 o 
  -9   3   5      590.95      545.58     20.40 o 
  -8   3   5     3843.67     3911.22     51.00 o 
  -7   3   5     3945.04     3868.30     49.76 o 
  -6   3   5      293.69      341.02      8.19 o 
  -5   3   5     2832.33     2710.02     38.45 o 
  -4   3   5    13833.43    14026.49    163.69 o 
  -3   3   5      465.00      518.64      8.78 o 
  -2   3   5     4084.03     3798.45     46.12 o 
  -1   3   5     8073.82     8213.04    106.53 o 
   0   3   5      160.77      202.68      4.80 o 
   1   3   5    11374.71    11698.67    225.60 o 
   2   3   5     8413.19     8324.97    107.14 o 
   3   3   5      189.83      232.48     11.16 o 
   4   3   5     8021.61     8214.78    108.76 o 
   5   3   5     8470.44     8394.70    100.43 o 
   6   3   5      860.44      864.64     25.41 o 
   7   3   5     3005.32     3081.78     46.08 o 
   8   3   5     2610.62     2713.48     55.29 o 
   9   3   5       99.19       92.28     10.71 o 
  10   3   5     2162.27     2223.81     50.47 o 
  11   3   5     1287.92     1348.48     45.66 o 
 -12   4   5       84.35      129.42     18.50 o 
 -11   4   5      574.03      597.34     31.04 o 
 -10   4   5      357.66      347.11     17.83 o 
  -9   4   5     1103.08     1113.64     25.45 o 
  -8   4   5      295.23      250.53      9.75 o 
  -7   4   5     4244.46     4253.62     54.47 o 
  -6   4   5     1180.18     1309.41     19.93 o 
  -5   4   5     2191.75     2030.83     43.19 o 
  -4   4   5     1543.19     1724.24     23.57 o 
  -3   4   5    24618.94    24980.43    288.55 o 
  -2   4   5      582.30      617.28     10.20 o 
  -1   4   5     8118.72     7867.36    134.93 o 
   0   4   5        7.89       17.16      3.12 o 
   1   4   5     5595.14     5566.00     72.93 o 
   2   4   5       74.93       83.74      4.25 o 
   3   4   5    11978.04    11537.28    135.59 o 
   4   4   5      568.26      629.51     11.54 o 
   5   4   5     4668.99     4696.69     64.68 o 
   6   4   5      129.29      142.65      7.14 o 
   7   4   5     1197.11     1162.31     31.90 o 
   8   4   5      930.12      932.52     33.69 o 
   9   4   5     7029.83     7292.09    130.31 o 
  10   4   5        0.80       -9.67      7.06 o 
  11   4   5      530.75      550.58     23.57 o 
 -12   5   5        1.22       10.16     13.37 o 
 -11   5   5     2630.33     2641.18     76.72 o 
 -10   5   5     1178.67     1107.65     47.52 o 
  -9   5   5      221.20      197.07     11.23 o 
  -8   5   5      861.49      887.23     25.25 o 
  -7   5   5      721.41      767.23     17.20 o 
  -6   5   5        1.00        6.87      5.80 o 
  -5   5   5     3046.79     2853.31     37.42 o 
  -4   5   5     3383.12     3385.14     42.93 o 
  -3   5   5      216.76      229.61     11.20 o 
  -2   5   5     6726.45     6579.79     84.06 o 
  -1   5   5     4467.92     4223.63     57.41 o 
   0   5   5      818.81      799.31     13.87 o 
   1   5   5    24148.57    25486.11    293.85 o 
   2   5   5     7473.47     7681.60    133.41 o 
   3   5   5       43.50       57.01      5.35 o 
   4   5   5     4051.01     3696.73     50.51 o 
   5   5   5     5629.43     5480.75     74.76 o 
   6   5   5      436.37      423.03     13.98 o 
   7   5   5     7364.77     7413.11    112.38 o 
   8   5   5     1615.31     1592.46     90.86 o 
   9   5   5     1591.89     1568.37     47.04 o 
  10   5   5      786.47      751.69     35.03 o 
  11   5   5     1200.57     1320.85     44.05 o 
 -12   6   5     2481.55     2621.26     78.97 o 
 -11   6   5      292.81      282.26     21.25 o 
 -10   6   5     3101.59     3150.01     68.13 o 
  -9   6   5        2.57        6.65      5.94 o 
  -8   6   5      635.38      638.32     18.33 o 
  -7   6   5       18.30       17.96      3.96 o 
  -6   6   5     6657.99     6267.00    144.53 o 
  -5   6   5       74.40       76.98      4.54 o 
  -4   6   5     5437.94     5454.08     73.47 o 
  -3   6   5        0.32       14.20      4.87 o 
  -2   6   5     6368.51     6488.77    130.85 o 
  -1   6   5     5987.39     6421.19     77.32 o 
   0   6   5    17934.52    18348.27    213.45 o 
   1   6   5      711.41      737.93     12.04 o 
   2   6   5     4550.88     4496.70     55.29 o 
   3   6   5     2760.85     3021.99     42.87 o 
   4   6   5     3938.09     3893.67     49.01 o 
   5   6   5       86.95       88.19      7.14 o 
   6   6   5    11034.38    10723.88    157.76 o 
   7   6   5      138.07      132.92      9.26 o 
   8   6   5       81.51       96.83      8.93 o 
   9   6   5      382.17      382.00     22.77 o 
  10   6   5     1445.56     1530.02     64.39 o 
  11   6   5       25.10       15.15      9.57 o 
 -12   7   5      362.74      381.08     29.05 o 
 -11   7   5     1399.92     1424.88     40.24 o 
 -10   7   5     4410.50     4510.27     91.54 o 
  -9   7   5       77.51       92.05      9.20 o 
  -8   7   5     3648.36     3698.15     63.10 o 
  -7   7   5     1650.98     1671.59     28.55 o 
  -6   7   5       24.25       40.47      4.35 o 
  -5   7   5     1495.63     1389.57     21.34 o 
  -4   7   5     7211.75     7137.55    105.67 o 
  -3   7   5     1695.87     1899.61     29.65 o 
  -2   7   5    15192.86    15794.12    185.02 o 
  -1   7   5     8338.80     8781.68    114.38 o 
   0   7   5      432.74      488.76     12.70 o 
   1   7   5     2197.63     2218.13     29.71 o 
   2   7   5     2309.07     2148.71     28.88 o 
   3   7   5      107.28      118.19      4.84 o 
   4   7   5     5422.12     5530.92     84.67 o 
   5   7   5     1117.81     1114.93     23.92 o 
   6   7   5      480.76      504.39     15.59 o 
   7   7   5     1123.84     1100.29     25.20 o 
   8   7   5     2519.09     2394.57     44.71 o 
   9   7   5      124.00      114.14     10.37 o 
  10   7   5     3732.40     3737.70     76.36 o 
  11   7   5     1389.20     1461.26     40.49 o 
 -11   8   5      484.62      428.46     21.95 o 
 -10   8   5       95.03      104.27     12.70 o 
  -9   8   5     7647.70     7634.25    120.56 o 
  -8   8   5      123.27      104.89      9.11 o 
  -7   8   5     1117.31     1105.39     21.69 o 
  -6   8   5      948.27     1001.41     17.75 o 
  -5   8   5     2909.67     2913.32     42.65 o 
  -4   8   5      225.97      248.88      8.74 o 
  -3   8   5     9809.64     9716.97    116.54 o 
  -2   8   5     2827.34     3113.66     40.83 o 
  -1   8   5    11026.74    11587.46    149.82 o 
   0   8   5     1004.01     1248.17     19.27 o 
   1   8   5     1443.00     1415.11     20.92 o 
   2   8   5       77.04      101.97      4.69 o 
   3   8   5     8565.13     8643.49    119.20 o 
   4   8   5      159.68      158.87      9.03 o 
   5   8   5      564.96      598.73     16.83 o 
   6   8   5      205.75      214.71     16.81 o 
   7   8   5     2735.23     2722.21     48.90 o 
   8   8   5      252.99      224.58     13.66 o 
   9   8   5     4878.78     4881.26     81.19 o 
  10   8   5      260.87      253.41     20.64 o 
 -11   9   5     2152.43     2177.35     57.65 o 
 -10   9   5     1966.86     2031.01     50.65 o 
  -9   9   5        1.03       16.25      7.17 o 
  -8   9   5      840.35      869.19     26.97 o 
  -7   9   5      877.13      941.13     19.95 o 
  -6   9   5      361.29      350.96     10.21 o 
  -5   9   5     6720.55     6434.98     87.06 o 
  -4   9   5     5331.06     5554.00     76.58 o 
  -3   9   5      593.40      626.82     12.68 o 
  -2   9   5     4617.36     4617.18     82.08 o 
  -1   9   5     6477.50     6443.03     86.58 o 
   0   9   5       96.35       87.56      5.33 o 
   1   9   5     6097.04     6320.82     77.78 o 
   2   9   5     3831.96     3797.33     53.17 o 
   3   9   5       56.89       58.90      5.32 o 
   4   9   5      207.50      199.11     10.25 o 
   5   9   5     4799.28     4843.57     77.30 o 
   6   9   5       59.90       59.44      7.37 o 
   7   9   5     1756.23     1711.95     35.04 o 
   8   9   5     1375.16     1345.11     30.68 o 
   9   9   5      417.65      422.33     24.52 o 
  10   9   5      854.75      851.76     35.52 o 
 -11  10   5       90.61       82.76     22.35 o 
 -10  10   5     2273.34     2379.87     58.91 o 
  -9  10   5      174.54      192.56     12.76 o 
  -8  10   5      127.32      111.93     10.06 o 
  -7  10   5        0.55        9.31      4.99 o 
  -6  10   5    10967.60    10891.41    160.22 o 
  -5  10   5       34.27       29.22      4.63 o 
  -4  10   5     3113.60     2948.75     57.21 o 
  -3  10   5      891.60      909.32     16.60 o 
  -2  10   5     2431.13     2520.76     35.16 o 
  -1  10   5       99.37      105.24      6.54 o 
   0  10   5     7571.06     7155.05    180.02 o 
   1  10   5        7.63        5.46      3.59 o 
   2  10   5     2640.16     2729.03     37.24 o 
   3  10   5     1899.93     1847.95     30.26 o 
   4  10   5     1959.25     1905.59     36.13 o 
   5  10   5        8.41        8.35      5.85 o 
   6  10   5     6489.21     6190.24     97.55 o 
   7  10   5      490.29      498.46     17.50 o 
   8  10   5      273.43      262.12     14.12 o 
   9  10   5      312.31      268.21     14.84 o 
  10  10   5      984.34     1006.24     32.68 o 
 -10  11   5     1448.69     1425.87     40.87 o 
  -9  11   5     1250.65     1276.88     31.13 o 
  -8  11   5     2638.83     2657.62     50.45 o 
  -7  11   5     1176.27     1163.79     23.89 o 
  -6  11   5        4.87       10.12      7.04 o 
  -5  11   5     1123.83     1135.64     27.38 o 
  -4  11   5     5694.68     5674.58     72.40 o 
  -3  11   5     1338.51     1366.70     22.58 o 
  -2  11   5     7211.10     7213.77    122.37 o 
  -1  11   5     1143.00     1154.59     21.80 o 
   0  11   5        8.79       17.50      4.41 o 
   1  11   5     1713.01     1729.06     28.48 o 
   2  11   5     5004.00     5154.24     65.67 o 
   3  11   5     1211.17     1173.58     31.07 o 
   4  11   5     2447.91     2371.25     43.40 o 
   5  11   5     4344.09     4164.60     69.23 o 
   6  11   5       37.55       41.88      7.79 o 
   7  11   5     1366.61     1345.02     30.88 o 
   8  11   5      531.18      507.42     19.26 o 
   9  11   5      141.71      151.46     12.25 o 
 -10  12   5      104.55      117.62     17.66 o 
  -9  12   5     3130.88     3144.04     59.17 o 
  -8  12   5        3.97        0.34      6.79 o 
  -7  12   5      278.49      302.41     13.67 o 
  -6  12   5     1337.18     1352.09     26.30 o 
  -5  12   5      281.64      289.05     10.00 o 
  -4  12   5      307.61      296.05     10.12 o 
  -3  12   5     9551.03     9469.85    116.20 o 
  -2  12   5       47.11       35.76      4.94 o 
  -1  12   5     6987.68     6932.17    105.46 o 
   0  12   5      550.73      569.51     16.09 o 
   1  12   5     2588.85     2698.29     38.04 o 
   2  12   5      742.68      790.62     17.69 o 
   3  12   5    10586.51    10619.68    158.30 o 
   4  12   5        9.89        7.01      6.08 o 
   5  12   5     1877.05     1812.21     36.92 o 
   6  12   5      353.62      355.15     15.75 o 
   7  12   5     1542.34     1549.54     34.50 o 
   8  12   5      197.44      178.43     12.78 o 
   9  12   5     2648.10     2646.99     52.27 o 
  -9  13   5        1.11       -6.53      7.37 o 
  -8  13   5      627.06      634.29     21.27 o 
  -7  13   5      652.81      658.27     19.89 o 
  -6  13   5      149.69      145.69      9.22 o 
  -5  13   5     4658.30     4606.97     67.72 o 
  -4  13   5     2807.86     2892.00     45.72 o 
  -3  13   5        0.65       -0.99      4.64 o 
  -2  13   5      683.94      692.41     16.68 o 
  -1  13   5     4790.54     4664.67     61.43 o 
   0  13   5        8.14       12.76      7.42 o 
   1  13   5    12441.68    12600.12    164.70 o 
   2  13   5     2535.23     2581.31     41.32 o 
   3  13   5        2.02       -8.44      5.63 o 
   4  13   5     1988.45     2026.08     40.12 o 
   5  13   5     4307.99     4228.98     71.76 o 
   6  13   5       39.31       26.38      7.97 o 
   7  13   5     3514.00     3459.98     62.66 o 
   8  13   5      583.14      612.75     21.58 o 
   9  13   5       72.51       44.07      9.81 o 
  -9  14   5       98.49      118.10     13.70 o 
  -8  14   5      135.91      110.93     11.13 o 
  -7  14   5      747.90      730.36     22.08 o 
  -6  14   5     2426.84     2460.38     41.87 o 
  -5  14   5        8.68       -0.28      5.38 o 
  -4  14   5     3195.07     3207.97     45.82 o 
  -3  14   5      616.98      616.97     15.17 o 
  -2  14   5     3511.16     3513.93     48.97 o 
  -1  14   5     1302.44     1331.08     23.38 o 
   0  14   5     9766.54     9830.47    133.68 o 
   1  14   5      268.01      265.31     15.56 o 
   2  14   5     2800.24     2759.37     44.16 o 
   3  14   5      607.33      583.74     18.90 o 
   4  14   5     2599.45     2486.12     65.72 o 
   5  14   5       90.94       86.00      9.86 o 
   6  14   5     4006.73     3815.21     67.59 o 
   7  14   5        2.44       -2.73      7.09 o 
   8  14   5     2035.49     2064.98     44.52 o 
  -8  15   5     1446.35     1493.19     41.08 o 
  -7  15   5      524.02      557.09     38.13 o 
  -6  15   5      427.99      409.78     21.15 o 
  -5  15   5       92.66      103.10      8.67 o 
  -4  15   5     2536.19     2455.30     37.60 o 
  -3  15   5      141.36      127.35      8.17 o 
  -2  15   5     5268.77     5335.18     70.58 o 
  -1  15   5     3070.54     3029.94     43.92 o 
   0  15   5       95.71       93.76      9.35 o 
   1  15   5      480.11      459.79     14.65 o 
   2  15   5     1621.78     1562.47     33.90 o 
   3  15   5        0.63        0.03      6.38 o 
   4  15   5     4983.55     4805.98     80.83 o 
   5  15   5      720.81      700.10     22.18 o 
   6  15   5      312.25      277.27     15.53 o 
   7  15   5     1377.42     1364.60     33.88 o 
  -8  16   5        5.82       -3.66      9.55 o 
  -7  16   5      485.35      473.00     22.48 o 
  -6  16   5      142.74      154.00     10.73 o 
  -5  16   5     1969.76     1923.64     35.75 o 
  -4  16   5      427.82      465.93     15.54 o 
  -3  16   5     2803.19     2919.60     43.60 o 
  -2  16   5        6.53        8.88      5.27 o 
  -1  16   5     1974.95     1945.52     37.56 o 
   0  16   5     1094.34     1097.30     27.28 o 
   1  16   5     1215.05     1190.56     25.33 o 
   2  16   5      884.59      863.38     24.16 o 
   3  16   5     2337.10     2332.88     46.27 o 
   4  16   5      371.34      380.51     16.93 o 
   5  16   5      538.47      515.89     22.08 o 
   6  16   5      549.84      530.39     20.60 o 
   7  16   5     1594.20     1588.28     38.14 o 
  -7  17   5     3226.03     3272.67     87.32 o 
  -6  17   5       42.58       41.58      8.14 o 
  -5  17   5     2216.89     2279.74     41.14 o 
  -4  17   5     1149.92     1144.22     25.73 o 
  -3  17   5       69.18       60.26      7.20 o 
  -2  17   5      318.37      325.80     15.49 o 
  -1  17   5     3887.24     3801.90     59.41 o 
   0  17   5       15.59       19.88      6.43 o 
   1  17   5     2323.07     2357.90     41.20 o 
   2  17   5       74.78      101.50     10.39 o 
   3  17   5        8.81       17.16      7.73 o 
   4  17   5        3.61       12.07      8.02 o 
   5  17   5     2775.70     2767.46     54.56 o 
   6  17   5       31.16       14.83      8.76 o 
  -6  18   5     4617.87     4982.65     85.18 o 
  -5  18   5       78.99       93.10      9.58 o 
  -4  18   5      727.79      769.60     21.12 o 
  -3  18   5      984.10      973.08     23.75 o 
  -2  18   5      924.98      889.76     22.41 o 
  -1  18   5      125.28      112.36     10.68 o 
   0  18   5     2976.71     3078.69     51.07 o 
   1  18   5     1264.30     1152.46     29.69 o 
   2  18   5     1107.73     1043.15     28.29 o 
   3  18   5      485.56      473.71     19.68 o 
   4  18   5     1285.36     1252.17     35.64 o 
   5  18   5      176.99      149.00     13.53 o 
  -4  19   5     1738.85     1784.09     35.72 o 
  -3  19   5       58.23       59.10      9.76 o 
  -2  19   5     4199.54     4202.16     66.13 o 
  -1  19   5       62.59       86.97     10.79 o 
   0  19   5       46.35       20.99      7.48 o 
   1  19   5      722.26      711.96     23.60 o 
   2  19   5     2952.99     2983.73     57.70 o 
   3  19   5        3.18        5.76      8.20 o 
  -2  20   5       75.57       71.60      9.45 o 
  -1  20   5      619.25      657.68     22.91 o 
   0  20   5      331.13      368.39     19.71 o 
   1  20   5      445.33      463.28     19.78 o 
 -12   0   6     4847.32     4783.59    175.32 o 
 -10   0   6     1969.20     2091.81     88.41 o 
  -8   0   6     2821.31     2867.89     70.71 o 
  -6   0   6    25690.25    26481.11    433.66 o 
  -4   0   6    11960.39    12336.71    203.37 o 
  -2   0   6    10117.51    10741.16    177.36 o 
   0   0   6     2151.17     2011.47     46.36 o 
   2   0   6     2771.18     2735.31     53.83 o 
   4   0   6    11236.28    11427.12    190.37 o 
   6   0   6     6256.49     5933.95    125.08 o 
   8   0   6     2402.05     2445.54     99.74 o 
  10   0   6     1861.74     1986.09     80.38 o 
 -12   1   6        4.70       -4.09     11.58 o 
 -11   1   6     1928.81     2032.55     63.47 o 
 -10   1   6     3608.25     3657.95     95.55 o 
  -9   1   6      424.32      340.95     13.49 o 
  -8   1   6     5849.57     5694.04    106.26 o 
  -7   1   6     7956.66     7944.68     96.04 o 
  -6   1   6        4.16       16.28     11.06 o 
  -5   1   6     4926.63     4775.47     58.30 o 
  -4   1   6     9619.07     9706.38    273.80 o 
  -3   1   6    12065.59    12999.33    191.12 o 
  -2   1   6     5685.83     5535.33     65.56 o 
  -1   1   6    18349.77    18759.06    261.87 o 
   0   1   6     1510.64     1562.65     28.44 o 
   1   1   6      778.08      691.95     10.67 o 
   2   1   6     8789.08     8528.39    100.54 o 
   3   1   6        1.08       10.91      2.63 o 
   4   1   6     4500.92     4124.74     51.24 o 
   5   1   6     8981.25     8799.20    115.25 o 
   6   1   6       24.96       34.33      5.47 o 
   7   1   6     3828.31     3886.89     83.08 o 
   8   1   6      359.20      432.95     21.93 o 
   9   1   6      128.46      118.30     17.76 o 
  10   1   6     1957.04     1974.68     56.83 o 
  11   1   6     1769.43     1817.99     55.65 o 
 -12   2   6       15.33       33.31     13.56 o 
 -11   2   6     1066.69     1046.24     41.73 o 
 -10   2   6        0.41        6.37      7.78 o 
  -9   2   6    12783.86    12345.77    218.48 o 
  -8   2   6      377.00      419.65     14.03 o 
  -7   2   6     3964.86     3943.10     55.31 o 
  -6   2   6        2.14       17.84      2.84 o 
  -5   2   6     2591.10     2536.87     32.95 o 
  -4   2   6      186.80      218.11      5.20 o 
  -3   2   6    31035.26    31668.33    450.15 o 
  -2   2   6     5174.28     5334.66     65.20 o 
  -1   2   6     5858.12     5833.71     69.19 o 
   0   2   6      115.73      151.31      4.84 o 
   1   2   6    13450.00    13511.44    156.86 o 
   2   2   6        0.79        5.37      3.17 o 
   3   2   6    19854.04    19089.71    221.53 o 
   4   2   6     2848.51     3133.09     40.02 o 
   5   2   6     7685.35     7905.87    104.11 o 
   6   2   6       44.29       58.26      6.34 o 
   7   2   6     1620.01     1708.04     32.30 o 
   8   2   6       69.28       55.45     14.17 o 
   9   2   6     6528.11     6659.12    130.35 o 
  10   2   6        4.82        1.10     10.05 o 
  11   2   6      748.22      827.74     40.53 o 
 -12   3   6       12.64      -12.61     10.89 o 
 -11   3   6      705.16      728.12     34.11 o 
 -10   3   6     3163.97     2993.47     64.32 o 
  -9   3   6      463.63      422.92     18.05 o 
  -8   3   6     9245.38     9434.32    126.84 o 
  -7   3   6    10683.03    10717.22    128.08 o 
  -6   3   6       22.11       29.69      5.22 o 
  -5   3   6     6580.90     6497.81     78.51 o 
  -4   3   6    11189.80    11658.83    143.11 o 
  -3   3   6      131.70      133.62      5.30 o 
  -2   3   6     4562.01     4388.17     58.89 o 
  -1   3   6    16591.44    17170.17    219.70 o 
   0   3   6     1333.83     1338.09     18.22 o 
   1   3   6     4992.26     4905.47     59.06 o 
   2   3   6    20007.98    20582.64    259.51 o 
   3   3   6     3448.23     3820.39     47.33 o 
   4   3   6     8451.59     8120.70    134.91 o 
   5   3   6     8690.56     8810.52    115.32 o 
   6   3   6       23.61       21.55      6.03 o 
   7   3   6     2831.40     2864.06     48.84 o 
   8   3   6     4559.04     4626.09    104.33 o 
   9   3   6       76.63       69.78     10.09 o 
  10   3   6      882.94      883.81     28.10 o 
  11   3   6     1856.38     1881.76     57.11 o 
 -12   4   6     3547.12     3570.88     99.32 o 
 -11   4   6        0.76       -5.36     10.07 o 
 -10   4   6     1263.80     1246.50     34.75 o 
  -9   4   6      149.60      165.85     15.85 o 
  -8   4   6     1193.24     1291.70     23.84 o 
  -7   4   6      497.81      503.94     11.19 o 
  -6   4   6    17970.54    17661.90    226.19 o 
  -5   4   6       72.81       75.40      4.14 o 
  -4   4   6    15887.55    16124.15    247.88 o 
  -3   4   6        2.00        6.89      2.75 o 
  -2   4   6     7390.75     7498.46    157.30 o 
  -1   4   6     1397.86     1497.77     20.42 o 
   0   4   6    55879.69    57326.82    668.40 o 
   1   4   6      183.01      208.95      6.53 o 
   2   4   6       49.88       48.16      9.20 o 
   3   4   6      354.21      424.64     13.90 o 
   4   4   6     1458.94     1383.14     19.87 o 
   5   4   6        2.50       -2.28      3.23 o 
   6   4   6    17358.46    17253.85    247.33 o 
   7   4   6      158.45      130.36     10.67 o 
   8   4   6      745.90      752.12     24.10 o 
   9   4   6        2.53        9.23      8.33 o 
  10   4   6     2164.65     2243.31     51.41 o 
  11   4   6       22.55       17.41     19.68 o 
 -12   5   6       53.91       59.22     15.12 o 
 -11   5   6     1037.11     1146.52     41.51 o 
 -10   5   6      760.38      744.64     26.00 o 
  -9   5   6       82.84       69.15      9.97 o 
  -8   5   6    10845.72    10626.83    160.11 o 
  -7   5   6     1174.68     1216.87     19.81 o 
  -6   5   6       37.61       43.01      4.04 o 
  -5   5   6    10871.26    10836.17    140.97 o 
  -4   5   6     4770.83     4713.38     58.36 o 
  -3   5   6       93.71      107.60      4.87 o 
  -2   5   6    11630.37    11421.79    134.17 o 
  -1   5   6    11733.02    12152.23    157.42 o 
   0   5   6      202.53      220.93      5.80 o 
   1   5   6    16352.24    16943.17    197.09 o 
   2   5   6    15514.81    15674.51    199.45 o 
   3   5   6      340.91      396.95      9.62 o 
   4   5   6     5313.02     5150.35     69.61 o 
   5   5   6     5640.75     5536.22     84.97 o 
   6   5   6        5.20       15.39      5.49 o 
   7   5   6     3053.34     2993.54     51.55 o 
   8   5   6     3518.55     3399.87     67.58 o 
   9   5   6       60.67       33.61     11.41 o 
  10   5   6      806.41      882.91     28.55 o 
  11   5   6     2752.51     2769.96     75.04 o 
 -12   6   6        3.22        1.29     11.49 o 
 -11   6   6      574.56      616.52     25.17 o 
 -10   6   6       11.36       11.93      8.71 o 
  -9   6   6    10321.04    10021.90    181.83 o 
  -8   6   6      280.92      246.51     11.97 o 
  -7   6   6     3352.37     3385.48     45.14 o 
  -6   6   6     2131.28     2066.16     34.32 o 
  -5   6   6      938.43      908.39     16.95 o 
  -4   6   6      716.08      653.98     12.06 o 
  -3   6   6    17476.68    17318.69    202.38 o 
  -2   6   6      184.63      218.75      6.38 o 
  -1   6   6     6734.48     6757.66     81.30 o 
   0   6   6     1462.89     1499.37     21.30 o 
   1   6   6     9376.26     9652.71    120.95 o 
   2   6   6        1.11       24.59      7.89 o 
   3   6   6    21964.01    22420.67    283.90 o 
   4   6   6     1245.09     1218.47     30.57 o 
   5   6   6     2140.75     2036.15     36.85 o 
   6   6   6       24.99       29.66      6.05 o 
   7   6   6     2316.95     2326.65     42.67 o 
   8   6   6      407.99      374.04     15.06 o 
   9   6   6     5691.08     5755.72    107.27 o 
  10   6   6       12.56       18.89      9.17 o 
  11   6   6      648.84      651.02     26.05 o 
 -11   7   6     3606.77     3615.82     78.42 o 
 -10   7   6     4302.80     4110.15     85.17 o 
  -9   7   6      131.70       94.04     11.65 o 
  -8   7   6     1816.48     1882.85     37.16 o 
  -7   7   6    12621.07    12545.02    150.24 o 
  -6   7   6        0.35       13.38      3.86 o 
  -5   7   6     5963.96     5950.41     80.87 o 
  -4   7   6     5035.61     5025.91     62.83 o 
  -3   7   6     2393.52     2467.24     33.24 o 
  -2   7   6      909.22      840.31     17.95 o 
  -1   7   6     6774.30     6996.49    104.42 o 
   0   7   6       88.91       88.14      5.07 o 
   1   7   6     4295.68     4197.63     57.82 o 
   2   7   6    10823.15    11297.93    146.26 o 
   3   7   6        7.99       13.15      3.61 o 
   4   7   6     1003.11      903.36     23.55 o 
   5   7   6    11052.34    11243.00    165.03 o 
   6   7   6        7.08       12.26      5.50 o 
   7   7   6     6217.09     5985.15     94.15 o 
   8   7   6      981.09      961.74     24.86 o 
   9   7   6      411.33      426.02     21.51 o 
  10   7   6      918.82      918.79     36.52 o 
 -11   8   6       70.33       86.79     12.82 o 
 -10   8   6     1988.49     1983.55     49.54 o 
  -9   8   6      789.15      732.22     26.19 o 
  -8   8   6     1754.57     1846.37     61.80 o 
  -7   8   6       17.68       19.34      5.94 o 
  -6   8   6    19106.95    18567.63    233.69 o 
  -5   8   6      476.71      466.32     12.13 o 
  -4   8   6     4325.36     4278.51     54.81 o 
  -3   8   6      717.91      704.60     16.83 o 
  -2   8   6     1798.69     1691.85     24.65 o 
  -1   8   6        8.39        8.00      3.94 o 
   0   8   6     6390.25     6481.06     85.11 o 
   1   8   6      317.80      373.55      8.86 o 
   2   8   6     5394.44     5519.86     68.20 o 
   3   8   6        7.06       24.46      4.04 o 
   4   8   6     8570.97     8549.18    127.61 o 
   5   8   6      111.18       98.70      8.09 o 
   6   8   6     9948.95     9867.11    148.70 o 
   7   8   6      306.13      309.56     14.08 o 
   8   8   6      600.52      555.61     18.61 o 
   9   8   6      369.75      350.76     16.11 o 
  10   8   6     1041.26     1034.58     39.10 o 
 -11   9   6     1187.99     1165.77     39.48 o 
 -10   9   6     3158.98     3141.46     70.15 o 
  -9   9   6       29.61       22.03      9.20 o 
  -8   9   6     2471.88     2484.43     46.95 o 
  -7   9   6     1083.23     1064.87     25.20 o 
  -6   9   6     2141.35     2089.29     30.91 o 
  -5   9   6     5245.70     5057.06     70.90 o 
  -4   9   6     3849.14     3709.19     53.13 o 
  -3   9   6     1179.71     1299.68     20.75 o 
  -2   9   6     7679.80     7780.92    103.65 o 
  -1   9   6     4320.75     4419.52     56.39 o 
   0   9   6      684.81      741.67     13.66 o 
   1   9   6     3591.45     3599.82     54.83 o 
   2   9   6     9940.40     9910.73    130.18 o 
   3   9   6      157.87      134.69      9.77 o 
   4   9   6     1261.48     1206.55     25.91 o 
   5   9   6     2189.87     2178.63     40.49 o 
   6   9   6      103.17      110.28      9.31 o 
   7   9   6     2213.89     2143.50     41.62 o 
   8   9   6     1528.60     1474.79     33.03 o 
   9   9   6       24.08       23.04      8.09 o 
  10   9   6     2976.07     2998.99     66.07 o 
 -11  10   6     1057.84     1087.81     37.15 o 
 -10  10   6      114.56      112.23     13.65 o 
  -9  10   6     6879.60     6846.63    131.52 o 
  -8  10   6       29.90       36.07      7.59 o 
  -7  10   6     2208.32     2182.27     42.16 o 
  -6  10   6      634.69      694.79     16.15 o 
  -5  10   6      495.09      475.49     14.65 o 
  -4  10   6        3.29       28.56     13.10 o 
  -3  10   6     7263.27     7030.71    128.87 o 
  -2  10   6      114.77       88.48      5.97 o 
  -1  10   6     1768.43     1814.06     27.01 o 
   0  10   6       89.86       98.42      5.54 o 
   1  10   6     5078.94     5247.29     66.26 o 
   2  10   6       69.96       75.67      6.46 o 
   3  10   6     4448.01     4349.45     61.93 o 
   4  10   6       38.92       35.08      6.45 o 
   5  10   6     3216.09     3092.97     54.10 o 
   6  10   6      590.34      589.00     18.62 o 
   7  10   6     2462.41     2415.27     46.08 o 
   8  10   6       15.21        3.62      6.99 o 
   9  10   6     2813.71     2666.56     51.62 o 
 -10  11   6     1306.99     1362.99     63.89 o 
  -9  11   6        1.45       12.83      9.37 o 
  -8  11   6      910.19      871.62     24.10 o 
  -7  11   6     3711.03     3594.04     63.13 o 
  -6  11   6      729.01      703.80     17.15 o 
  -5  11   6     4568.81     4420.80     71.02 o 
  -4  11   6     4546.91     4583.74     66.71 o 
  -3  11   6      171.62      170.65     11.38 o 
  -2  11   6      398.75      399.39     16.53 o 
  -1  11   6     1935.68     1846.86     27.92 o 
   0  11   6       82.58       94.80      5.86 o 
   1  11   6     5804.23     6036.43     75.88 o 
   2  11   6     2267.74     2210.10     35.57 o 
   3  11   6       75.86       80.23      7.97 o 
   4  11   6     3838.51     3891.37     65.17 o 
   5  11   6     3776.66     3660.89     62.65 o 
   6  11   6      299.52      290.01     14.31 o 
   7  11   6     1874.08     1814.17     38.13 o 
   8  11   6      786.47      722.15     22.48 o 
   9  11   6       27.76       22.29      8.51 o 
 -10  12   6      698.95      753.50     29.12 o 
  -9  12   6      792.63      825.88     29.83 o 
  -8  12   6      803.34      827.47     24.06 o 
  -7  12   6       93.78      102.63      9.78 o 
  -6  12   6     4907.31     4966.47     79.92 o 
  -5  12   6       79.35       65.58      6.14 o 
  -4  12   6     6228.35     6090.79     91.83 o 
  -3  12   6        5.13        9.76      4.42 o 
  -2  12   6     2973.76     2996.24     41.98 o 
  -1  12   6        2.20       11.49      4.31 o 
   0  12   6    12865.21    13288.24    159.52 o 
   1  12   6        6.34        6.99      5.23 o 
   2  12   6     4716.73     4814.99     68.86 o 
   3  12   6      442.07      491.00     16.63 o 
   4  12   6     3111.05     2985.81     53.28 o 
   5  12   6      118.20      112.92     10.07 o 
   6  12   6     6458.33     6349.94    101.71 o 
   7  12   6      354.79      319.52     15.54 o 
   8  12   6      271.61      258.72     18.54 o 
   9  12   6       40.83       17.94      9.04 o 
  -9  13   6       48.22       32.15     10.91 o 
  -8  13   6     2400.72     2519.08     49.98 o 
  -7  13   6     1372.55     1375.02     32.40 o 
  -6  13   6      194.46      197.00     17.39 o 
  -5  13   6     3677.34     3520.79     54.13 o 
  -4  13   6     3680.96     3773.36     57.72 o 
  -3  13   6      329.40      303.33     10.60 o 
  -2  13   6     4379.09     4339.67     58.05 o 
  -1  13   6     2079.99     2146.22     35.48 o 
   0  13   6      302.17      326.59     11.52 o 
   1  13   6     6557.24     6677.30     92.62 o 
   2  13   6     8043.01     8055.53    109.99 o 
   3  13   6      284.30      258.50     13.31 o 
   4  13   6     4481.28     4420.25     74.07 o 
   5  13   6     2117.17     2110.19     42.36 o 
   6  13   6       63.44       72.93      9.52 o 
   7  13   6     1015.17      923.31     26.19 o 
   8  13   6      783.09      761.94     30.65 o 
  -9  14   6     3582.41     3629.86     80.22 o 
  -8  14   6      217.89      196.24     13.89 o 
  -7  14   6      649.89      659.02     21.87 o 
  -6  14   6      221.95      236.95     13.07 o 
  -5  14   6      559.95      574.45     16.43 o 
  -4  14   6      455.29      472.49     16.95 o 
  -3  14   6    10440.02    10448.17    141.00 o 
  -2  14   6       99.68      112.69      8.87 o 
  -1  14   6     2329.45     2274.26     34.60 o 
   0  14   6       67.22       88.53      7.72 o 
   1  14   6     3616.60     3609.15     55.08 o 
   2  14   6      268.27      295.86     13.99 o 
   3  14   6     9145.50     8889.93    136.58 o 
   4  14   6       87.69       97.26      9.86 o 
   5  14   6      863.06      844.32     24.67 o 
   6  14   6      114.63      106.37     10.79 o 
   7  14   6       37.41       31.34      8.92 o 
   8  14   6       24.28       29.20      9.43 o 
  -8  15   6     1079.02     1154.35     30.88 o 
  -7  15   6     1611.60     1623.76     37.34 o 
  -6  15   6      280.01      238.37     21.51 o 
  -5  15   6     5377.71     5285.23     77.74 o 
  -4  15   6     1370.81     1450.68     28.92 o 
  -3  15   6       33.56       33.16      5.98 o 
  -2  15   6     2812.37     2789.74     41.46 o 
  -1  15   6     1026.45     1022.18     40.20 o 
   0  15   6      339.68      308.88     12.76 o 
   1  15   6     4149.99     4114.02     62.04 o 
   2  15   6     1724.57     1669.18     35.73 o 
   3  15   6       52.59       40.19     10.88 o 
   4  15   6     1566.53     1536.97     48.39 o 
   5  15   6     3991.92     3936.30     69.81 o 
   6  15   6       95.21       91.72     10.75 o 
   7  15   6     1903.84     2027.78     44.12 o 
  -7  16   6        7.79        3.84      7.85 o 
  -6  16   6     7295.72     7191.02    134.70 o 
  -5  16   6      528.25      511.84     16.85 o 
  -4  16   6      873.62      905.25     19.84 o 
  -3  16   6      625.85      690.16     16.84 o 
  -2  16   6      716.82      730.13     17.30 o 
  -1  16   6      539.22      564.95     18.93 o 
   0  16   6     5044.04     5045.00     74.44 o 
   1  16   6      541.42      545.32     16.68 o 
   2  16   6     1293.95     1328.10     31.44 o 
   3  16   6      301.56      322.82     27.79 o 
   4  16   6     1672.72     1725.44     51.25 o 
   5  16   6       45.77       63.04      9.98 o 
   6  16   6     3506.88     3537.77     65.84 o 
  -7  17   6      720.96      752.19     36.65 o 
  -6  17   6        3.49        1.84      9.51 o 
  -5  17   6      808.67      812.25     21.59 o 
  -4  17   6     2735.17     2777.69     47.17 o 
  -3  17   6      167.84      174.59      9.88 o 
  -2  17   6     2395.50     2461.36     42.61 o 
  -1  17   6     1676.64     1656.42     36.27 o 
   0  17   6       10.32        2.45      7.13 o 
   1  17   6      175.48      181.76     12.69 o 
   2  17   6     2977.50     3047.90     57.15 o 
   3  17   6       18.96        7.40      8.17 o 
   4  17   6     2807.74     2765.37     54.19 o 
   5  17   6      303.23      250.03     15.63 o 
  -5  18   6     1795.03     1813.72     35.89 o 
  -4  18   6       45.93       46.51      8.03 o 
  -3  18   6     2689.60     2798.15     43.69 o 
  -2  18   6      161.65      162.01     11.87 o 
  -1  18   6      982.66     1055.12     27.87 o 
   0  18   6      703.56      699.33     19.89 o 
   1  18   6     2500.45     2405.83     48.34 o 
   2  18   6       19.84       16.90      8.22 o 
   3  18   6     2118.58     2102.78     44.96 o 
   4  18   6       21.28       28.27      9.13 o 
  -4  19   6      661.96      671.87     20.37 o 
  -3  19   6        6.21       -5.48      9.25 o 
  -2  19   6      683.42      800.83     22.17 o 
  -1  19   6     3043.73     3153.91     53.03 o 
   0  19   6      294.79      249.21     15.27 o 
   1  19   6     2779.78     2833.65     55.45 o 
   2  19   6      108.76      135.69     12.52 o 
   3  19   6      377.98      358.77     23.47 o 
  -1  20   6       35.56       30.24      8.07 o 
   0  20   6     1337.92     1417.46     35.05 o 
 -11   0   7     1488.17     1276.40     67.00 o 
  -9   0   7     4114.56     4148.57     98.93 o 
  -7   0   7     4446.90     4507.16    116.78 o 
  -5   0   7    13004.42    13517.22    223.61 o 
  -3   0   7     7567.81     6961.96    148.98 o 
  -1   0   7       76.29      186.02     12.72 o 
   1   0   7      162.75      227.27      8.04 o 
   3   0   7     5642.97     5162.84     89.13 o 
   5   0   7      315.26      338.28     19.49 o 
   7   0   7     1081.95     1077.06     42.54 o 
   9   0   7     6810.13     7049.89    216.30 o 
  11   0   7     1482.03     1565.30     72.43 o 
 -12   1   7      108.08       91.37     17.00 o 
 -11   1   7     2692.87     2773.91     79.69 o 
 -10   1   7     2970.54     2804.38     60.94 o 
  -9   1   7      131.92      131.87     11.48 o 
  -8   1   7     2187.41     2269.29     41.80 o 
  -7   1   7     1649.36     1682.25     32.45 o 
  -6   1   7       23.19       30.10      6.13 o 
  -5   1   7     5208.09     5169.25     70.29 o 
  -4   1   7     2013.49     1898.71     28.12 o 
  -3   1   7     1441.27     1687.17     26.23 o 
  -2   1   7     5396.32     5344.00     63.70 o 
  -1   1   7    15444.34    16157.64    187.09 o 
   0   1   7      389.08      433.34     14.87 o 
   1   1   7     4098.70     3926.72     48.03 o 
   2   1   7     4719.33     4514.32     55.14 o 
   3   1   7      414.79      524.39     13.85 o 
   4   1   7      912.06      859.87     14.10 o 
   5   1   7     1061.56     1089.15     19.25 o 
   6   1   7      681.23      718.59     15.24 o 
   7   1   7     1924.91     1983.00     52.44 o 
   8   1   7     2357.92     2401.37     50.61 o 
   9   1   7       29.18       20.59     15.66 o 
  10   1   7     1291.42     1272.50     68.34 o 
  11   1   7     1916.75     1943.23     58.88 o 
 -12   2   7     2860.64     2727.33    124.41 o 
 -11   2   7        5.83       11.14     11.10 o 
 -10   2   7     1907.14     1945.13     46.60 o 
  -9   2   7      102.23      114.29     10.48 o 
  -8   2   7      934.74      980.75     27.54 o 
  -7   2   7      355.90      350.41     12.61 o 
  -6   2   7    11029.39    10676.64    156.67 o 
  -5   2   7     1003.51     1012.66     15.19 o 
  -4   2   7     2838.57     2743.94     39.32 o 
  -3   2   7     1999.74     2098.94     30.77 o 
  -2   2   7    14406.68    15434.00    178.86 o 
  -1   2   7      143.78      175.96      7.36 o 
   0   2   7    15703.39    15250.77    196.09 o 
   1   2   7       53.84       44.06      2.98 o 
   2   2   7    10311.59    10572.60    124.33 o 
   3   2   7     1439.07     1661.53     28.97 o 
   4   2   7     3288.84     3182.44     44.94 o 
   5   2   7      485.05      540.02     10.93 o 
   6   2   7     5765.27     5871.67     80.31 o 
   7   2   7      153.00      155.14      9.08 o 
   8   2   7      828.39      817.35     26.21 o 
   9   2   7        2.72      -13.23      8.82 o 
  10   2   7     1961.19     2170.56     62.62 o 
  11   2   7      228.06      237.62     38.75 o 
 -12   3   7       14.68        9.33     14.92 o 
 -11   3   7     1460.94     1532.27     53.08 o 
 -10   3   7     3411.39     3298.69     69.90 o 
  -9   3   7     1169.43     1025.09     29.55 o 
  -8   3   7      628.45      741.15     22.76 o 
  -7   3   7     2286.85     2232.50     39.47 o 
  -6   3   7       25.45       27.69      3.35 o 
  -5   3   7     7711.36     7337.01     88.09 o 
  -4   3   7    16838.65    17172.96    200.07 o 
  -3   3   7       22.81       34.15      5.50 o 
  -2   3   7     9872.03     9743.24    114.31 o 
  -1   3   7     9426.39     9747.65    126.68 o 
   0   3   7     2481.67     2629.26     49.13 o 
   1   3   7     3704.74     3695.67     45.60 o 
   2   3   7     5817.63     5561.17     73.61 o 
   3   3   7     2990.68     3277.14     41.41 o 
   4   3   7     2237.24     2297.12     30.71 o 
   5   3   7     5193.72     5297.47     72.46 o 
   6   3   7       56.07       74.45      8.32 o 
   7   3   7     4499.69     4581.92     73.08 o 
   8   3   7      663.58      677.97     27.95 o 
   9   3   7      114.36       96.56     11.25 o 
  10   3   7     1818.33     1912.52     56.38 o 
  11   3   7     1287.77     1372.40     47.40 o 
 -12   4   7        3.21        4.33     11.60 o 
 -11   4   7      176.25      195.68     27.63 o 
 -10   4   7       67.30       55.22     10.32 o 
  -9   4   7     6113.01     6193.77    117.60 o 
  -8   4   7       10.81        7.69      5.55 o 
  -7   4   7     1078.59     1072.38     23.09 o 
  -6   4   7      250.56      286.31      7.83 o 
  -5   4   7     3893.82     3997.13     50.37 o 
  -4   4   7      274.38      284.24      6.86 o 
  -3   4   7    18947.57    18533.34    215.39 o 
  -2   4   7      707.33      804.87     12.78 o 
  -1   4   7    24207.62    24490.54    325.85 o 
   0   4   7        1.46        1.03      3.48 o 
   1   4   7    10764.08    11268.53    136.67 o 
   2   4   7      405.78      387.62      9.42 o 
   3   4   7     5740.05     5279.98     71.08 o 
   4   4   7        3.94        7.41      3.18 o 
   5   4   7     1762.00     1763.31     37.60 o 
   6   4   7      225.64      221.62     10.65 o 
   7   4   7     1036.53     1020.43     27.66 o 
   8   4   7       93.88       98.58     15.46 o 
   9   4   7     4609.55     4609.85     88.52 o 
  10   4   7      284.58      269.60     21.26 o 
  11   4   7     1054.82     1106.55     42.10 o 
 -12   5   7        4.59       17.48     12.54 o 
 -11   5   7     1657.87     1740.10     45.27 o 
 -10   5   7     1176.75     1096.68     32.82 o 
  -9   5   7     1106.21     1130.82     71.65 o 
  -8   5   7      569.81      644.35     32.47 o 
  -7   5   7     2575.12     2519.75     39.40 o 
  -6   5   7       82.94       84.80      5.12 o 
  -5   5   7     8402.52     8234.61     99.21 o 
  -4   5   7     8507.57     8637.15    103.30 o 
  -3   5   7      399.80      405.13      8.56 o 
  -2   5   7     1832.29     1622.63     25.13 o 
  -1   5   7    17791.39    17817.78    284.12 o 
   0   5   7      855.69      924.08     22.42 o 
   1   5   7     5578.99     5463.00     72.80 o 
   2   5   7     8314.06     8918.97    116.18 o 
   3   5   7      256.09      246.19      8.01 o 
   4   5   7      932.74      876.45     16.59 o 
   5   5   7     3925.12     3813.54     70.78 o 
   6   5   7        6.66        6.76      5.26 o 
   7   5   7     3059.23     2995.28     51.98 o 
   8   5   7     1798.90     1768.22     41.66 o 
   9   5   7      622.24      602.16     28.30 o 
  10   5   7     1012.18      984.53     30.95 o 
 -12   6   7     2809.64     2896.34    125.64 o 
 -11   6   7      105.28       92.84     12.88 o 
 -10   6   7     1957.56     2001.77     49.30 o 
  -9   6   7        0.21       20.83      8.47 o 
  -8   6   7      183.38      190.41     35.88 o 
  -7   6   7     2626.12     2658.03     41.54 o 
  -6   6   7     8908.34     8821.53    117.04 o 
  -5   6   7      422.69      399.48      9.51 o 
  -4   6   7      806.58      728.98     13.08 o 
  -3   6   7      836.12      867.49     14.51 o 
  -2   6   7     2747.07     2797.64     40.54 o 
  -1   6   7      112.60      107.80      8.70 o 
   0   6   7    16353.42    15750.16    183.91 o 
   1   6   7        2.72        9.84      3.17 o 
   2   6   7    10831.99    10831.78    238.80 o 
   3   6   7     1135.26     1199.07     20.72 o 
   4   6   7     7961.90     7871.33    117.33 o 
   5   6   7      262.11      255.37     11.41 o 
   6   6   7     4524.59     4496.95     72.39 o 
   7   6   7       11.28        5.24      5.94 o 
   8   6   7     1233.18     1203.15     27.88 o 
   9   6   7       12.48       16.16      8.67 o 
  10   6   7     1931.93     2028.25     49.20 o 
 -11   7   7      764.27      822.39     29.61 o 
 -10   7   7     2890.35     2893.68     85.10 o 
  -9   7   7       35.69       30.76      9.22 o 
  -8   7   7     3505.38     3453.08     71.86 o 
  -7   7   7      837.80      826.82     18.23 o 
  -6   7   7      347.98      348.56     10.54 o 
  -5   7   7      421.27      405.19      9.98 o 
  -4   7   7     7751.62     7563.23     92.02 o 
  -3   7   7      322.07      337.61      8.53 o 
  -2   7   7     4708.10     4537.62     64.34 o 
  -1   7   7     5258.90     5402.69     66.61 o 
   0   7   7      814.38      957.45     16.35 o 
   1   7   7     2106.59     2023.43     27.75 o 
   2   7   7     4991.76     5051.60     69.07 o 
   3   7   7      468.28      497.54     12.04 o 
   4   7   7     5774.21     5830.03     89.77 o 
   5   7   7     2954.79     2905.10     50.02 o 
   6   7   7        0.25        4.88      6.14 o 
   7   7   7     1749.74     1706.28     34.65 o 
   8   7   7     3925.59     3826.58     65.66 o 
   9   7   7       77.12       81.44     11.55 o 
  10   7   7     1841.62     1920.32     78.94 o 
 -11   8   7      603.24      600.57     25.81 o 
 -10   8   7      114.30      101.59     12.70 o 
  -9   8   7     6099.73     6227.54    120.28 o 
  -8   8   7        8.26        9.19      7.78 o 
  -7   8   7     2735.27     2703.33     42.92 o 
  -6   8   7        4.92       23.37      4.71 o 
  -5   8   7     3974.23     3805.27     49.89 o 
  -4   8   7      967.37      953.29     18.80 o 
  -3   8   7     6120.11     6070.28     75.21 o 
  -2   8   7       28.50       12.87      3.15 o 
  -1   8   7     1698.03     1540.82     22.85 o 
   0   8   7      951.93      915.50     15.48 o 
   1   8   7      221.87      178.24      9.50 o 
   2   8   7      692.54      690.20     14.90 o 
   3   8   7    11131.77    11127.47    145.34 o 
   4   8   7     1015.93     1072.07     27.37 o 
   5   8   7     1430.34     1388.92     29.09 o 
   6   8   7      124.03      143.30     10.04 o 
   7   8   7     2093.20     2073.42     40.40 o 
   8   8   7      992.07      973.24     25.48 o 
   9   8   7     3878.95     3712.75     75.93 o 
  10   8   7      232.03      243.85     21.47 o 
 -11   9   7     2552.55     2577.37     62.25 o 
 -10   9   7     1357.83     1314.60     38.68 o 
  -9   9   7       69.56       42.91     10.38 o 
  -8   9   7     3426.96     3464.71     61.16 o 
  -7   9   7      179.93      200.51     11.34 o 
  -6   9   7     1127.03     1154.76     20.04 o 
  -5   9   7     4589.94     4446.46     57.75 o 
  -4   9   7      294.73      314.00     10.47 o 
  -3   9   7      156.03      150.19      7.53 o 
  -2   9   7     2152.44     2080.87     32.72 o 
  -1   9   7     5183.19     5083.91     70.13 o 
   0   9   7       72.14       72.81      5.55 o 
   1   9   7     5908.04     5880.51    132.53 o 
   2   9   7     2136.70     2189.13     34.46 o 
   3   9   7      798.87      735.77     15.96 o 
   4   9   7      393.94      392.61     14.03 o 
   5   9   7     1326.13     1321.34     36.60 o 
   6   9   7       60.40       52.92      7.94 o 
   7   9   7     3793.68     3701.43     64.05 o 
   8   9   7     1865.18     1821.60     47.03 o 
   9   9   7        1.19       -2.21      7.23 o 
  10   9   7      539.80      510.96     23.77 o 
 -11  10   7       62.23       40.94     11.85 o 
 -10  10   7     1892.45     1842.37     48.54 o 
  -9  10   7      318.76      354.78     20.01 o 
  -8  10   7     1272.80     1257.02     29.75 o 
  -7  10   7       20.72       12.77      6.48 o 
  -6  10   7     2757.85     2767.56     39.33 o 
  -5  10   7     1375.54     1356.23     22.54 o 
  -4  10   7      699.56      748.60     17.08 o 
  -3  10   7       35.21       33.32      4.91 o 
  -2  10   7     2115.35     2113.33     39.80 o 
  -1  10   7       26.14       31.82      4.25 o 
   0  10   7     9797.14     9697.94    192.10 o 
   1  10   7        0.17       -0.34      4.75 o 
   2  10   7      474.06      491.05     13.19 o 
   3  10   7      191.90      186.51     18.00 o 
   4  10   7      866.58      873.27     22.06 o 
   5  10   7      151.96      128.20      9.98 o 
   6  10   7     7979.38     7739.28    120.00 o 
   7  10   7       12.34       15.68      7.17 o 
   8  10   7      257.61      216.95     13.53 o 
   9  10   7       77.45       74.48     10.25 o 
 -10  11   7     1434.82     1402.30     46.48 o 
  -9  11   7       56.58       37.13     10.91 o 
  -8  11   7     1029.49     1033.27     26.79 o 
  -7  11   7      365.22      392.77     15.71 o 
  -6  11   7      204.72      210.46     11.44 o 
  -5  11   7      655.63      652.47     17.10 o 
  -4  11   7     4409.82     4339.55     71.04 o 
  -3  11   7      437.86      436.97     11.47 o 
  -2  11   7     5052.44     4847.39     95.62 o 
  -1  11   7     1926.68     1927.54     32.01 o 
   0  11   7       32.84       42.07      4.75 o 
   1  11   7     2387.53     2456.91     38.87 o 
   2  11   7     2476.84     2514.81     43.90 o 
   3  11   7       99.47       78.07      8.13 o 
   4  11   7     4623.08     4479.93     84.23 o 
   5  11   7     3211.53     3077.41     54.94 o 
   6  11   7      206.85      199.24     12.62 o 
   7  11   7      487.39      505.14     18.68 o 
   8  11   7     1539.89     1497.75     34.88 o 
   9  11   7      135.91      120.36     11.87 o 
 -10  12   7       91.35      102.54     14.73 o 
  -9  12   7     4806.80     4827.97     99.56 o 
  -8  12   7       14.56        3.13      7.19 o 
  -7  12   7       67.86       63.64      8.65 o 
  -6  12   7      682.43      720.67     21.08 o 
  -5  12   7      891.58      935.93     18.55 o 
  -4  12   7      162.65      192.91     11.03 o 
  -3  12   7    10801.68    10758.45    131.09 o 
  -2  12   7       46.37       37.61      5.01 o 
  -1  12   7     3583.14     3723.90     55.48 o 
   0  12   7      322.51      291.07     11.01 o 
   1  12   7     1748.81     1682.67     29.67 o 
   2  12   7     1785.02     1749.56     33.86 o 
   3  12   7     4978.35     5010.17     81.26 o 
   4  12   7       66.69       63.66      8.46 o 
   5  12   7     1487.31     1444.45     32.32 o 
   6  12   7      272.39      256.48     21.68 o 
   7  12   7     2655.94     2521.70     49.29 o 
   8  12   7       55.07       48.25      9.48 o 
  -9  13   7       46.23       48.32     11.56 o 
  -8  13   7     2408.93     2512.46     50.09 o 
  -7  13   7     3515.39     3487.76     63.21 o 
  -6  13   7       18.33       17.21      9.87 o 
  -5  13   7     2245.82     2342.80     47.33 o 
  -4  13   7     5331.05     5267.61     76.96 o 
  -3  13   7        0.13       -0.38      5.42 o 
  -2  13   7      753.36      800.30     16.86 o 
  -1  13   7     7244.14     7301.96    101.61 o 
   0  13   7      245.06      236.50     11.09 o 
   1  13   7     4400.50     4304.79     70.23 o 
   2  13   7      620.81      603.21     18.73 o 
   3  13   7      387.78      378.59     15.69 o 
   4  13   7     1055.52     1052.81     29.01 o 
   5  13   7     3078.20     2993.83     55.20 o 
   6  13   7        0.60       -9.47      6.32 o 
   7  13   7     2002.07     1942.85     41.65 o 
   8  13   7      253.93      262.85     16.20 o 
  -9  14   7      455.35      484.72     24.79 o 
  -8  14   7       53.68       55.41      9.88 o 
  -7  14   7       30.42       41.09      8.40 o 
  -6  14   7     6311.87     6305.57    103.32 o 
  -5  14   7       14.78       12.43      5.70 o 
  -4  14   7     1657.82     1671.27     37.77 o 
  -3  14   7      239.33      263.60     10.70 o 
  -2  14   7     1581.48     1546.28     26.38 o 
  -1  14   7       97.56       85.33      9.91 o 
   0  14   7     9987.83    10000.50    149.89 o 
   1  14   7      702.34      679.76     17.63 o 
   2  14   7     2870.24     2842.20     51.96 o 
   3  14   7      322.04      312.55     17.69 o 
   4  14   7     1372.79     1336.03     31.47 o 
   5  14   7        6.57       -3.94      7.04 o 
   6  14   7     2051.64     1992.90     42.35 o 
   7  14   7      730.49      697.24     23.47 o 
  -8  15   7     2880.71     2919.79     57.38 o 
  -7  15   7      301.39      311.45     16.49 o 
  -6  15   7       15.48        9.57      7.65 o 
  -5  15   7      333.99      407.92     16.50 o 
  -4  15   7     1897.60     2013.01     41.20 o 
  -3  15   7      615.25      600.00     16.98 o 
  -2  15   7     4201.42     4135.78     62.39 o 
  -1  15   7     1761.30     1713.24     31.77 o 
   0  15   7      130.26      120.11      8.72 o 
   1  15   7     1508.19     1597.37     30.45 o 
   2  15   7     3082.03     3027.94     55.39 o 
   3  15   7      178.71      164.79     12.07 o 
   4  15   7     2241.59     2131.47     43.74 o 
   5  15   7      990.89     1018.51     27.90 o 
   6  15   7      142.21      138.60     12.55 o 
   7  15   7      133.97      124.58     12.60 o 
  -7  16   7      578.45      550.71     21.53 o 
  -6  16   7       89.16       87.30     10.55 o 
  -5  16   7      512.49      524.73     18.91 o 
  -4  16   7      734.66      775.34     20.61 o 
  -3  16   7     4950.72     4916.28     66.97 o 
  -2  16   7       39.91       36.90      7.04 o 
  -1  16   7      580.00      569.92     17.09 o 
   0  16   7     1182.68     1138.57     24.78 o 
   1  16   7      445.49      423.98     17.18 o 
   2  16   7      127.80      112.65     10.87 o 
   3  16   7     2569.69     2507.52     49.41 o 
   4  16   7       25.51       22.86      8.19 o 
   5  16   7      693.06      650.02     22.62 o 
   6  16   7      852.90      915.80     27.65 o 
  -6  17   7        0.04      -11.24      8.71 o 
  -5  17   7     2563.36     2549.03     49.87 o 
  -4  17   7      498.49      503.90     19.16 o 
  -3  17   7       18.24       13.41      6.61 o 
  -2  17   7      253.36      246.02     14.06 o 
  -1  17   7     2895.45     2879.25     48.16 o 
   0  17   7      312.00      276.41     14.83 o 
   1  17   7     3406.67     3433.87     62.45 o 
   2  17   7      200.46      197.21     13.60 o 
   3  17   7        2.40       -9.84      7.24 o 
   4  17   7       12.94       15.34      8.46 o 
   5  17   7     1098.05     1046.21     29.78 o 
  -5  18   7      490.16      426.22     32.89 o 
  -4  18   7      425.68      495.31     20.13 o 
  -3  18   7      438.35      433.96     16.15 o 
  -2  18   7      268.97      300.73     16.24 o 
  -1  18   7      953.19      914.38     22.98 o 
   0  18   7     4612.46     4730.02     72.32 o 
   1  18   7       55.44       60.02      9.58 o 
   2  18   7      322.24      290.16     18.57 o 
   3  18   7      333.00      306.68     17.20 o 
   4  18   7       44.64       37.47      9.71 o 
  -4  19   7     1312.12     1334.71     33.46 o 
  -3  19   7       28.72       37.39      9.36 o 
  -2  19   7     3777.59     3879.32     70.37 o 
  -1  19   7      542.02      472.65     17.27 o 
   0  19   7       53.23       45.45      9.29 o 
   1  19   7      507.83      549.77     21.34 o 
   2  19   7     1323.69     1341.01     34.22 o 
 -12   0   8     3849.29     3821.96    148.34 o 
 -10   0   8      810.50      808.18     49.49 o 
  -8   0   8      187.12      194.62     15.12 o 
  -6   0   8    20828.79    20669.16    430.28 o 
  -4   0   8     4884.83     4942.20    109.72 o 
  -2   0   8     2475.26     2550.94     45.72 o 
   0   0   8     9788.84     9535.18    199.98 o 
   2   0   8      150.72      142.08     13.85 o 
   4   0   8     2688.84     2733.22     50.92 o 
   6   0   8    23438.51    22875.41    461.78 o 
   8   0   8     1259.60     1263.79     57.34 o 
  10   0   8     1370.67     1467.23     68.56 o 
 -12   1   8        0.95        7.60     11.98 o 
 -11   1   8     2749.07     2790.99     80.66 o 
 -10   1   8     4055.34     3939.90     80.62 o 
  -9   1   8      110.23      127.00      9.61 o 
  -8   1   8     5800.43     5573.87     90.08 o 
  -7   1   8     1732.13     1787.33     34.45 o 
  -6   1   8      250.27      282.07     13.59 o 
  -5   1   8     8657.29     8264.45    260.73 o 
  -4   1   8     1132.07     1011.92     20.89 o 
  -3   1   8     2007.60     2254.06     32.68 o 
  -2   1   8     9225.90     9177.73    117.64 o 
  -1   1   8     8454.73     8776.75    103.44 o 
   0   1   8      237.91      204.54     10.40 o 
   1   1   8     5356.07     5264.24     63.84 o 
   2   1   8    12126.46    12516.58    146.79 o 
   3   1   8      205.83      223.71      6.49 o 
   4   1   8     3436.25     3234.45     41.74 o 
   5   1   8    10829.14    10710.99    127.73 o 
   6   1   8      192.10      193.33     11.80 o 
   7   1   8     3336.95     3340.42     79.23 o 
   8   1   8     1778.14     1802.30     51.43 o 
   9   1   8      100.09      110.21     22.74 o 
  10   1   8     1909.60     1995.26     58.72 o 
  11   1   8     2209.79     2382.39     68.60 o 
 -12   2   8       43.50       48.73     16.98 o 
 -11   2   8     1017.52     1004.72     41.28 o 
 -10   2   8        8.65        7.20      7.80 o 
  -9   2   8     7837.88     7578.81    140.30 o 
  -8   2   8        0.81        9.50      5.47 o 
  -7   2   8     9191.64     8732.23    134.48 o 
  -6   2   8     1685.08     1745.50     33.21 o 
  -5   2   8     1165.07     1107.59     19.11 o 
  -4   2   8      209.06      237.79      6.75 o 
  -3   2   8    26348.02    27329.01    350.57 o 
  -2   2   8      735.16      875.91     14.52 o 
  -1   2   8     5599.58     5406.09     65.06 o 
   0   2   8       90.74      103.58      4.73 o 
   1   2   8     6337.70     6589.40     79.06 o 
   2   2   8        7.54       27.85      2.84 o 
   3   2   8    14528.11    14166.50    166.06 o 
   4   2   8     1834.33     1828.57     28.51 o 
   5   2   8     7034.36     6979.28     93.19 o 
   6   2   8        8.23        0.28     12.36 o 
   7   2   8     1797.30     1780.89     39.94 o 
   8   2   8      125.92      113.14     14.71 o 
   9   2   8     4618.10     4712.11    109.45 o 
  10   2   8      239.21      230.16     20.12 o 
 -12   3   8        8.17       -4.75     12.27 o 
 -11   3   8     1848.82     1774.15     59.01 o 
 -10   3   8     1032.33     1069.41     31.82 o 
  -9   3   8       11.17       11.05      9.03 o 
  -8   3   8     7192.92     6984.80    129.46 o 
  -7   3   8     5030.63     5059.84     82.07 o 
  -6   3   8      153.36      142.29      6.91 o 
  -5   3   8    10230.30    10119.13    133.70 o 
  -4   3   8     7447.53     7311.04    203.46 o 
  -3   3   8     6928.42     7467.39    103.69 o 
  -2   3   8     4136.49     3873.79     47.89 o 
  -1   3   8    14586.43    14997.25    183.63 o 
   0   3   8      193.66      247.31      8.06 o 
   1   3   8     9823.83    10115.64    119.37 o 
   2   3   8     5580.26     5491.66     66.71 o 
   3   3   8       84.58       84.57      5.08 o 
   4   3   8     7827.17     7924.91    104.50 o 
   5   3   8     4227.56     4173.20     66.13 o 
   6   3   8        0.05        3.46      3.68 o 
   7   3   8     2035.82     2074.00     38.60 o 
   8   3   8     1802.73     1763.10     73.16 o 
   9   3   8       19.53       16.38     10.28 o 
  10   3   8      591.24      633.21     30.33 o 
 -12   4   8     2298.98     2292.42     75.29 o 
 -11   4   8       11.88       -2.45      8.10 o 
 -10   4   8     2154.42     2137.78     81.75 o 
  -9   4   8       11.90       23.54      8.30 o 
  -8   4   8     3206.32     3199.10     66.38 o 
  -7   4   8      231.85      215.76     11.15 o 
  -6   4   8    10678.84    10343.70    157.79 o 
  -5   4   8      388.66      369.42      8.19 o 
  -4   4   8    11711.86    10917.97    252.20 o 
  -3   4   8      188.87      243.59      6.34 o 
  -2   4   8      665.39      564.03     10.18 o 
  -1   4   8      310.31      380.85     11.61 o 
   0   4   8    34874.82    35796.48    477.84 o 
   1   4   8     1540.69     1703.60     23.49 o 
   2   4   8     2690.86     2662.08     38.48 o 
   3   4   8       93.04       86.22      6.45 o 
   4   4   8     5472.52     5392.64     73.34 o 
   5   4   8        0.03       -0.63      5.64 o 
   6   4   8     9037.28     9225.36    137.31 o 
   7   4   8      381.13      355.74     16.63 o 
   8   4   8      670.21      666.90     23.13 o 
   9   4   8       12.70       -1.84     15.41 o 
  10   4   8     1045.35     1050.99     39.70 o 
 -12   5   8      145.41      178.64     45.81 o 
 -11   5   8     1278.81     1343.90     50.97 o 
 -10   5   8     1062.74     1062.21     32.57 o 
  -9   5   8        6.72        3.31      7.92 o 
  -8   5   8     8987.33     8777.60    136.94 o 
  -7   5   8     2404.41     2304.49     50.64 o 
  -6   5   8      158.35      145.85      7.44 o 
  -5   5   8     7406.96     7660.85     92.86 o 
  -4   5   8     3382.33     3335.12     42.92 o 
  -3   5   8       37.14       40.76      7.18 o 
  -2   5   8     8164.71     7946.18    105.38 o 
  -1   5   8     4531.15     4612.48     56.93 o 
   0   5   8     1036.61     1179.71     17.64 o 
   1   5   8     8064.97     8105.94    106.05 o 
   2   5   8     5740.48     5845.95     78.35 o 
   3   5   8      932.73      967.22     17.84 o 
   4   5   8     7897.99     7806.51    103.66 o 
   5   5   8     5350.78     5143.76     80.47 o 
   6   5   8       79.59       96.09      8.34 o 
   7   5   8     1796.41     1802.39     42.24 o 
   8   5   8     2729.19     2644.65     77.41 o 
   9   5   8        1.49        7.75      8.09 o 
  10   5   8      979.83      994.92     38.87 o 
 -11   6   8      514.88      504.30     23.34 o 
 -10   6   8       50.07       40.52     10.31 o 
  -9   6   8     5741.25     5666.41    110.17 o 
  -8   6   8      970.85      878.39     27.51 o 
  -7   6   8     3051.77     3009.48     62.92 o 
  -6   6   8     1323.10     1320.82     23.99 o 
  -5   6   8     1193.32     1247.04     19.67 o 
  -4   6   8      190.04      216.95      6.96 o 
  -3   6   8    15496.98    15295.46    179.45 o 
  -2   6   8       35.20       28.36      3.29 o 
  -1   6   8     2891.95     2826.96     41.09 o 
   0   6   8      510.13      522.16     11.34 o 
   1   6   8     4905.88     5094.59     69.21 o 
   2   6   8     1854.17     1986.12     30.81 o 
   3   6   8    16383.02    16514.01    211.51 o 
   4   6   8      414.49      456.03     14.29 o 
   5   6   8     3004.02     3025.98     59.34 o 
   6   6   8     1027.82     1047.46     24.36 o 
   7   6   8     1409.33     1405.67     30.43 o 
   8   6   8        8.31       -0.07      6.67 o 
   9   6   8     3728.54     3679.89     75.01 o 
  10   6   8       34.83       46.19     13.17 o 
 -11   7   8     1697.35     1732.63     46.57 o 
 -10   7   8     1650.12     1607.67     43.10 o 
  -9   7   8      539.79      483.38     24.29 o 
  -8   7   8      905.44      885.51     27.90 o 
  -7   7   8     1041.23      992.16     20.58 o 
  -6   7   8       34.54       39.63      7.82 o 
  -5   7   8    13011.70    12676.74    150.92 o 
  -4   7   8     4131.94     4178.32     59.90 o 
  -3   7   8       52.40       62.80      4.48 o 
  -2   7   8     1570.71     1436.01     21.53 o 
  -1   7   8     4477.09     4365.84     55.05 o 
   0   7   8      743.94      783.62     13.58 o 
   1   7   8     5260.57     5431.16     67.05 o 
   2   7   8     6892.94     6985.37     93.47 o 
   3   7   8      280.78      267.63      9.40 o 
   4   7   8     2808.01     2829.82     48.58 o 
   5   7   8     5081.47     4923.18     90.18 o 
   6   7   8      283.13      243.14     17.39 o 
   7   7   8     4669.92     4525.36     74.78 o 
   8   7   8     2692.71     2607.21     48.90 o 
   9   7   8       11.09        3.56      8.54 o 
  10   7   8      346.53      301.73     34.52 o 
 -11   8   8       51.54       30.34     11.06 o 
 -10   8   8     1151.59     1244.80     37.22 o 
  -9   8   8       66.49       86.15     11.68 o 
  -8   8   8      839.42      837.71     55.88 o 
  -7   8   8      154.05      163.53      9.04 o 
  -6   8   8     8408.21     8258.55    113.14 o 
  -5   8   8     1524.76     1517.04     23.69 o 
  -4   8   8     5656.30     5594.42     78.27 o 
  -3   8   8       46.93       51.08      4.34 o 
  -2   8   8     2588.33     2663.13     40.20 o 
  -1   8   8       39.96       59.04      4.72 o 
   0   8   8     6988.68     6519.19    137.50 o 
   1   8   8      806.85      819.61     16.69 o 
   2   8   8     3888.21     3990.44     56.76 o 
   3   8   8     1763.74     1925.57     31.21 o 
   4   8   8     1642.51     1689.08     33.08 o 
   5   8   8      907.17      953.38     23.27 o 
   6   8   8    12134.01    11496.79    265.89 o 
   7   8   8        0.30        9.01      6.90 o 
   8   8   8     2703.99     2673.72     50.42 o 
   9   8   8       22.38       29.81      9.79 o 
  10   8   8     1069.55     1072.35     34.20 o 
 -11   9   8     1347.71     1359.66     40.92 o 
 -10   9   8     2132.92     2174.27     54.35 o 
  -9   9   8      219.48      208.94     16.16 o 
  -8   9   8     4183.01     4243.90     86.75 o 
  -7   9   8     3775.31     3703.98     63.82 o 
  -6   9   8      578.40      538.85     25.46 o 
  -5   9   8     2043.13     1994.14     29.74 o 
  -4   9   8     1099.00     1148.81     19.55 o 
  -3   9   8      979.37     1037.03     18.03 o 
  -2   9   8     1161.39     1094.04     22.25 o 
  -1   9   8     2895.46     2999.28     40.35 o 
   0   9   8      243.57      251.62      7.85 o 
   1   9   8     3537.43     3563.83     51.83 o 
   2   9   8     8498.54     8243.62    226.64 o 
   3   9   8       71.97       71.60      7.22 o 
   4   9   8     5211.32     5104.34     93.29 o 
   5   9   8     2777.61     2820.09     50.32 o 
   6   9   8       18.42       22.30      7.26 o 
   7   9   8     3733.36     3590.78     62.96 o 
   8   9   8     1052.81     1021.18     26.93 o 
   9   9   8        4.13       -1.25      8.50 o 
 -10  10   8       15.27       15.54     10.10 o 
  -9  10   8     7957.17     8074.67    153.06 o 
  -8  10   8        5.34        6.19     11.33 o 
  -7  10   8      362.32      348.41     14.69 o 
  -6  10   8      314.36      314.67     13.56 o 
  -5  10   8      426.68      410.02     11.32 o 
  -4  10   8       58.76       60.16      6.60 o 
  -3  10   8     8681.18     8788.09    119.38 o 
  -2  10   8      343.22      334.61     15.71 o 
  -1  10   8     1282.33     1301.74     21.26 o 
   0  10   8        1.42       10.99      6.38 o 
   1  10   8     2545.58     2552.69     39.76 o 
   2  10   8        3.48        1.27      4.42 o 
   3  10   8    13419.27    13630.05    199.65 o 
   4  10   8      750.71      777.87     21.50 o 
   5  10   8     2515.12     2309.52     43.83 o 
   6  10   8      273.06      243.78     13.49 o 
   7  10   8     1808.33     1810.70     38.28 o 
   8  10   8      396.26      354.20     22.99 o 
   9  10   8     3676.38     3626.83     66.07 o 
 -10  11   8     1029.63      995.04     34.17 o 
  -9  11   8       69.96       84.30     20.88 o 
  -8  11   8     2237.81     2290.42     54.74 o 
  -7  11   8     1855.59     1890.61     38.93 o 
  -6  11   8       10.70        0.40      3.73 o 
  -5  11   8     4541.73     4438.43     58.88 o 
  -4  11   8     2821.24     2836.90     44.99 o 
  -3  11   8      357.27      322.59     10.26 o 
  -2  11   8     1163.60     1117.86     21.94 o 
  -1  11   8     4645.07     4617.54     66.03 o 
   0  11   8      192.86      177.72      8.89 o 
   1  11   8     6140.72     6277.89     86.90 o 
   2  11   8     7278.38     7099.85    177.68 o 
   3  11   8       12.29       -1.29      9.06 o 
   4  11   8      576.72      572.94     18.18 o 
   5  11   8     4766.27     4492.99     75.16 o 
   6  11   8        0.23        0.28      6.72 o 
   7  11   8     2853.70     2788.13     52.84 o 
   8  11   8     1770.29     1777.99     39.36 o 
 -10  12   8      731.84      736.07     34.32 o 
  -9  12   8      155.11      140.54     15.12 o 
  -8  12   8      921.55      875.01     30.09 o 
  -7  12   8      116.98       95.25      9.84 o 
  -6  12   8     9498.49     9492.67    147.09 o 
  -5  12   8       77.52       70.14      6.37 o 
  -4  12   8     4786.91     4611.03     79.02 o 
  -3  12   8      422.63      392.38     11.55 o 
  -2  12   8     1621.72     1576.32     32.17 o 
  -1  12   8        0.39        5.63      4.79 o 
   0  12   8     8660.55     8717.05    117.79 o 
   1  12   8       63.97       41.34      6.11 o 
   2  12   8     2954.63     2899.62     50.31 o 
   3  12   8      631.39      584.33     18.57 o 
   4  12   8     2082.09     2004.37     40.16 o 
   5  12   8      439.53      417.70     17.05 o 
   6  12   8     4376.78     4312.20     74.24 o 
   7  12   8      171.31      124.14     12.22 o 
   8  12   8     1308.33     1341.69     33.47 o 
  -9  13   8        1.32        8.31      9.95 o 
  -8  13   8     4910.02     4930.63    101.16 o 
  -7  13   8      582.02      652.39     33.57 o 
  -6  13   8       14.47       22.42      7.55 o 
  -5  13   8     6823.47     6783.33     96.88 o 
  -4  13   8     3915.55     3867.92     55.03 o 
  -3  13   8      101.63       93.20      8.37 o 
  -2  13   8     4345.12     4627.43     76.48 o 
  -1  13   8     1898.44     1925.11     33.40 o 
   0  13   8       48.19       50.01      6.56 o 
   1  13   8     1992.98     1996.89     38.06 o 
   2  13   8     3080.20     2990.60     53.71 o 
   3  13   8      318.35      298.82     14.47 o 
   4  13   8     4478.60     4392.40     74.63 o 
   5  13   8     1591.26     1482.90     36.48 o 
   6  13   8       35.39       39.04      8.61 o 
   7  13   8      646.22      653.92     22.47 o 
   8  13   8     1784.87     1824.25     41.23 o 
  -8  14   8       45.85       49.50     11.85 o 
  -7  14   8     1734.31     1821.71     39.83 o 
  -6  14   8       22.40       39.17      8.43 o 
  -5  14   8      720.02      752.88     19.86 o 
  -4  14   8      191.41      185.31     10.32 o 
  -3  14   8     7696.28     7676.87    106.29 o 
  -2  14   8      206.54      208.27     10.43 o 
  -1  14   8     2677.00     2592.50     42.61 o 
   0  14   8      320.59      358.46     14.54 o 
   1  14   8      401.88      390.56     15.08 o 
   2  14   8        6.39        9.31      6.70 o 
   3  14   8     8901.41     8713.16    134.92 o 
   4  14   8      281.55      246.97     14.28 o 
   5  14   8      597.23      586.99     24.13 o 
   6  14   8     1035.20     1006.92     28.15 o 
   7  14   8     1466.81     1439.17     41.17 o 
  -8  15   8      241.71      244.23     18.75 o 
  -7  15   8     1936.85     1941.98     42.32 o 
  -6  15   8       86.91       93.35     10.82 o 
  -5  15   8     2982.05     3107.18     57.75 o 
  -4  15   8     2348.17     2271.85     51.42 o 
  -3  15   8       68.94       73.05      8.06 o 
  -2  15   8     1175.85     1238.31     29.27 o 
  -1  15   8     1722.32     1770.57     36.29 o 
   0  15   8       11.37        7.40      5.79 o 
   1  15   8     3328.23     3216.77     58.87 o 
   2  15   8      338.66      358.42     16.37 o 
   3  15   8      519.44      469.74     18.27 o 
   4  15   8      452.32      433.35     20.43 o 
   5  15   8     2901.22     2913.03     56.20 o 
   6  15   8        0.01      -11.14      7.42 o 
  -7  16   8        9.77        7.14      8.31 o 
  -6  16   8     4367.50     4531.08     80.76 o 
  -5  16   8      163.12      175.18     12.97 o 
  -4  16   8     2530.06     2437.50     56.13 o 
  -3  16   8      277.26      278.75     16.15 o 
  -2  16   8     1210.01     1194.06     33.68 o 
  -1  16   8        2.86       -8.01      5.34 o 
   0  16   8     2358.10     2404.85     41.62 o 
   1  16   8       59.34       41.83      8.46 o 
   2  16   8      717.93      691.92     22.45 o 
   3  16   8      570.15      542.50     20.18 o 
   4  16   8     1542.41     1487.36     35.48 o 
   5  16   8        8.58        7.15      8.49 o 
  -6  17   8      127.90      128.11     12.57 o 
  -5  17   8      429.24      455.86     19.26 o 
  -4  17   8      773.85      774.02     28.19 o 
  -3  17   8      377.57      340.29     14.53 o 
  -2  17   8     2496.96     2439.38     42.78 o 
  -1  17   8     1013.79     1008.19     24.02 o 
   0  17   8       83.88       74.86      8.75 o 
   1  17   8      578.79      561.28     27.19 o 
   2  17   8     2714.71     2748.61     53.65 o 
   3  17   8       26.78       11.32      7.94 o 
   4  17   8     1865.80     1864.39     41.82 o 
   5  17   8     1660.55     1697.76     43.90 o 
  -5  18   8      320.86      250.13     18.92 o 
  -4  18   8      268.03      284.20     18.95 o 
  -3  18   8     2227.91     2210.29     45.68 o 
  -2  18   8        1.90       -7.69      6.37 o 
  -1  18   8      777.53      801.02     21.70 o 
   0  18   8       67.92      109.50     20.44 o 
   1  18   8      702.18      706.33     47.64 o 
   2  18   8      162.86      137.67     12.47 o 
   3  18   8     1904.12     1924.45     42.99 o 
  -3  19   8       58.78       73.68     10.94 o 
  -2  19   8      480.69      490.60     17.83 o 
  -1  19   8     1257.13     1366.36     30.23 o 
   0  19   8       45.58       40.26      9.44 o 
   1  19   8      748.10      747.27     24.72 o 
 -11   0   9      104.85      112.50     24.38 o 
  -9   0   9     5582.19     5348.28    124.71 o 
  -7   0   9     8034.99     8028.13    176.51 o 
  -5   0   9     4435.21     4264.06     97.81 o 
  -3   0   9    15507.06    15707.11    327.87 o 
  -1   0   9     1278.55     1124.51     23.36 o 
   1   0   9     3232.76     3213.96     57.75 o 
   3   0   9    14897.86    14670.06    243.52 o 
   5   0   9      666.30      737.00     19.72 o 
   7   0   9     1995.31     2056.07     78.13 o 
   9   0   9     5427.00     5413.07    174.92 o 
 -12   1   9        1.69        7.10     20.72 o 
 -11   1   9     2084.92     2062.41     65.42 o 
 -10   1   9     2839.74     2653.97     59.47 o 
  -9   1   9        0.15        0.01      5.44 o 
  -8   1   9     1348.85     1358.62     29.33 o 
  -7   1   9      114.41      127.48      9.25 o 
  -6   1   9       11.45        7.61      4.91 o 
  -5   1   9     9650.25     9221.46    140.28 o 
  -4   1   9     6352.63     6370.94    218.74 o 
  -3   1   9      635.18      702.50     12.93 o 
  -2   1   9      180.46       95.67      4.68 o 
  -1   1   9     6961.14     7295.92     87.08 o 
   0   1   9      208.11      285.64      8.84 o 
   1   1   9     8467.05     8232.98     98.13 o 
   2   1   9     9023.49     9255.72    110.06 o 
   3   1   9        9.95       22.93      5.35 o 
   4   1   9     3074.31     2978.76     39.24 o 
   5   1   9     3750.80     3693.24     52.63 o 
   6   1   9        6.73        6.06      5.02 o 
   7   1   9      961.35     1039.95     35.25 o 
   8   1   9     3720.66     3796.64     90.80 o 
   9   1   9       88.12       92.20     17.73 o 
  10   1   9     1449.18     1502.22     49.60 o 
 -12   2   9     3530.95     3473.36    133.15 o 
 -11   2   9       21.85       29.10     13.00 o 
 -10   2   9     1607.75     1596.42     41.31 o 
  -9   2   9        4.14       14.86      6.01 o 
  -8   2   9      615.86      699.02     19.47 o 
  -7   2   9      195.45      199.47     16.28 o 
  -6   2   9     7976.88     7704.18    119.57 o 
  -5   2   9      198.02      218.92     13.17 o 
  -4   2   9     3670.16     3456.39     48.79 o 
  -3   2   9      997.55     1198.66     19.95 o 
  -2   2   9     1608.34     1641.58     23.82 o 
  -1   2   9     2319.12     2630.35     33.93 o 
   0   2   9    16678.45    16223.96    209.38 o 
   1   2   9     3678.78     3731.22     46.86 o 
   2   2   9     5987.59     5978.56     72.67 o 
   3   2   9        9.85       11.29      4.35 o 
   4   2   9     3988.88     3889.51     54.64 o 
   5   2   9       70.67       86.07      6.06 o 
   6   2   9     3528.16     3530.18     67.40 o 
   7   2   9       10.04        0.45      8.36 o 
   8   2   9     1587.21     1549.41     47.20 o 
   9   2   9      259.63      265.42     32.89 o 
  10   2   9     2320.86     2638.56     72.36 o 
 -12   3   9       56.47       77.58     16.33 o 
 -11   3   9     1400.28     1453.56     40.62 o 
 -10   3   9     2394.32     2433.11     56.25 o 
  -9   3   9     1075.34      990.85     29.79 o 
  -8   3   9     4175.06     4233.69     71.61 o 
  -7   3   9     1306.09     1254.50     30.73 o 
  -6   3   9      148.96      139.15      8.84 o 
  -5   3   9    13300.24    13107.26    171.61 o 
  -4   3   9     9504.86     9371.68    211.44 o 
  -3   3   9      254.31      266.30      9.35 o 
  -2   3   9    10187.59    10044.87    164.56 o 
  -1   3   9    23228.59    24384.98    281.99 o 
   0   3   9      299.58      297.55      8.08 o 
   1   3   9      867.38      700.71     12.02 o 
   2   3   9     2915.36     2917.76     37.76 o 
   3   3   9       87.00      117.09      7.14 o 
   4   3   9     1225.05     1228.35     21.63 o 
   5   3   9     3572.11     3481.43     57.00 o 
   6   3   9      400.58      377.94     15.87 o 
   7   3   9      139.92      169.07     15.57 o 
   8   3   9     1791.84     1729.72     50.86 o 
   9   3   9       13.22       12.86     16.48 o 
  10   3   9     1294.85     1334.56     58.18 o 
 -12   4   9      328.36      377.14     29.41 o 
 -11   4   9      111.43      122.98     13.43 o 
 -10   4   9      305.67      335.76     19.06 o 
  -9   4   9    10796.63    10518.87    190.54 o 
  -8   4   9      251.95      259.12     12.78 o 
  -7   4   9     2192.74     2241.74     48.88 o 
  -6   4   9     1298.72     1265.88     30.03 o 
  -5   4   9     6412.71     6388.38     87.27 o 
  -4   4   9      229.02      265.02      7.53 o 
  -3   4   9    16919.23    16776.84    195.62 o 
  -2   4   9       65.42       79.67      9.22 o 
  -1   4   9     8970.67     8851.51    116.53 o 
   0   4   9     1099.59     1160.75     17.57 o 
   1   4   9     3046.30     2955.78     38.18 o 
   2   4   9      384.51      402.17     10.40 o 
   3   4   9    12812.05    12790.84    165.02 o 
   4   4   9      120.00      126.52      7.31 o 
   5   4   9        4.99       12.27      5.63 o 
   6   4   9        1.40        0.96      6.24 o 
   7   4   9     3472.31     3440.45     67.94 o 
   8   4   9        5.70       -5.03      7.55 o 
   9   4   9     2278.68     2291.24     63.74 o 
  10   4   9       29.60       47.49     13.67 o 
 -12   5   9        0.71       -1.93     24.69 o 
 -11   5   9     1158.75     1111.07     34.88 o 
 -10   5   9     1880.80     1743.54     45.08 o 
  -9   5   9        0.26        4.60      8.21 o 
  -8   5   9     3542.21     3502.65     72.40 o 
  -7   5   9     2284.37     2277.24     42.86 o 
  -6   5   9     2945.01     2865.03     50.68 o 
  -5   5   9     5550.20     5426.89     75.55 o 
  -4   5   9     4091.31     4192.12     58.94 o 
  -3   5   9       58.12       58.15      3.90 o 
  -2   5   9     1631.03     1440.23     21.00 o 
  -1   5   9    15357.34    15678.39    200.32 o 
   0   5   9      669.37      720.01     12.61 o 
   1   5   9     4019.68     3900.30     49.13 o 
   2   5   9     1661.63     1592.45     25.91 o 
   3   5   9      228.32      227.68      8.58 o 
   4   5   9     2900.17     2889.88     48.89 o 
   5   5   9     6409.48     6259.15     96.44 o 
   6   5   9       98.37      120.63      9.57 o 
   7   5   9     1974.94     1974.84     38.53 o 
   8   5   9     2614.03     2671.09     57.36 o 
   9   5   9      460.74      435.13     25.17 o 
  10   5   9      133.90       96.36     16.02 o 
 -11   6   9       30.05       15.58      9.50 o 
 -10   6   9     1227.95     1167.73     42.12 o 
  -9   6   9      722.85      738.32     26.35 o 
  -8   6   9     1746.19     1661.22     44.36 o 
  -7   6   9      639.36      638.61     18.67 o 
  -6   6   9     7258.55     7192.67     98.97 o 
  -5   6   9      752.72      743.51     22.60 o 
  -4   6   9     3008.48     2850.73     42.82 o 
  -3   6   9        0.38       21.78      7.72 o 
  -2   6   9     6535.76     6672.81     90.17 o 
  -1   6   9      371.70      347.64      8.64 o 
   0   6   9    23799.29    23991.68    278.83 o 
   1   6   9      154.09      161.66      8.29 o 
   2   6   9      620.60      573.75     13.31 o 
   3   6   9      422.51      419.61     11.31 o 
   4   6   9     1578.48     1526.29     47.19 o 
   5   6   9       14.03        8.32      5.52 o 
   6   6   9     4637.32     4367.05     71.62 o 
   7   6   9      361.93      325.06     14.42 o 
   8   6   9      329.77      344.78     18.08 o 
   9   6   9        4.27        0.36      8.38 o 
  10   6   9     1412.23     1513.60     50.76 o 
 -11   7   9      891.23      938.57     41.99 o 
 -10   7   9      924.95      979.86     32.07 o 
  -9   7   9        1.66        0.18      8.28 o 
  -8   7   9     5634.64     5625.76    109.21 o 
  -7   7   9     1007.28      975.99     24.30 o 
  -6   7   9      673.01      652.24     15.81 o 
  -5   7   9     2017.71     2015.60     33.14 o 
  -4   7   9    12888.59    12705.17    196.29 o 
  -3   7   9      100.53       88.41      5.80 o 
  -2   7   9     5824.62     5646.33     70.03 o 
  -1   7   9     4436.44     4543.63     63.54 o 
   0   7   9      899.72      871.52     15.03 o 
   1   7   9     6159.83     6232.07     84.20 o 
   2   7   9     6988.70     6896.70    124.12 o 
   3   7   9        0.72        6.53      7.99 o 
   4   7   9      457.83      437.53     14.55 o 
   5   7   9      713.85      696.40     22.00 o 
   6   7   9       76.22       80.54      8.82 o 
   7   7   9     2543.92     2438.10     45.95 o 
   8   7   9     2135.38     2234.84     44.19 o 
   9   7   9      122.96      123.09     13.18 o 
 -11   8   9     1100.43     1128.14     43.96 o 
 -10   8   9      113.74      123.97     36.19 o 
  -9   8   9     5143.30     5144.11    103.12 o 
  -8   8   9      166.33      157.71     15.02 o 
  -7   8   9     1599.48     1591.07     40.18 o 
  -6   8   9     1647.78     1661.44     29.53 o 
  -5   8   9     1889.65     1895.66     31.98 o 
  -4   8   9        0.88       14.19      3.75 o 
  -3   8   9     8155.32     8165.05    136.03 o 
  -2   8   9      221.26      217.39     12.90 o 
  -1   8   9     1844.53     1773.33     26.04 o 
   0   8   9     2795.76     2742.35     37.09 o 
   1   8   9     1465.02     1407.55     24.50 o 
   2   8   9       84.72       73.37      6.07 o 
   3   8   9     5820.91     5912.08     81.47 o 
   4   8   9     1142.40     1114.21     27.72 o 
   5   8   9     4785.32     4437.12     83.56 o 
   6   8   9      176.80      152.27     10.77 o 
   7   8   9     1631.65     1530.18     33.37 o 
   8   8   9       74.09       70.72     13.25 o 
   9   8   9     4243.29     4198.69     84.83 o 
 -11   9   9     1391.34     1338.13     40.92 o 
 -10   9   9     1052.35     1108.31     35.59 o 
  -9   9   9       58.95       53.18     11.21 o 
  -8   9   9     3847.53     3737.55     78.64 o 
  -7   9   9     3331.37     3362.04     71.16 o 
  -6   9   9      510.21      517.97     14.74 o 
  -5   9   9      849.44      876.55     21.86 o 
  -4   9   9      130.54      133.04      6.84 o 
  -3   9   9       99.32       95.61      7.37 o 
  -2   9   9     1606.86     1488.30     25.94 o 
  -1   9   9     2557.55     2577.25     35.76 o 
   0   9   9        2.59       -2.08      4.04 o 
   1   9   9     9022.46     8980.38    119.35 o 
   2   9   9     1828.20     1830.87     30.73 o 
   3   9   9      687.87      653.75     18.40 o 
   4   9   9     1446.46     1436.41     30.54 o 
   5   9   9     6789.10     6559.21    102.88 o 
   6   9   9      288.98      239.87     13.33 o 
   7   9   9     1737.81     1781.24     37.64 o 
   8   9   9     1118.77     1126.35     28.90 o 
   9   9   9       58.54       70.63     11.93 o 
 -10  10   9     2090.49     2314.67     57.66 o 
  -9  10   9      113.75      131.23     14.04 o 
  -8  10   9      260.24      237.24     16.79 o 
  -7  10   9      395.22      402.47     19.44 o 
  -6  10   9     7920.58     7779.52    108.39 o 
  -5  10   9      313.18      303.38     11.45 o 
  -4  10   9      562.34      567.05     13.22 o 
  -3  10   9      927.05     1017.86     20.60 o 
  -2  10   9     2540.38     2567.17     36.29 o 
  -1  10   9        4.07        2.43      3.77 o 
   0  10   9    11881.90    11809.76    154.96 o 
   1  10   9      518.63      531.61     14.07 o 
   2  10   9     2364.45     2395.92     38.29 o 
   3  10   9      338.78      354.96     14.21 o 
   4  10   9     1995.61     1944.09     43.87 o 
   5  10   9       12.32        7.21      6.61 o 
   6  10   9     4054.36     4003.18     68.83 o 
   7  10   9       17.39        5.69      7.35 o 
   8  10   9     1147.87     1113.27     29.23 o 
   9  10   9      388.76      418.38     36.94 o 
 -10  11   9     1557.64     1613.89     77.32 o 
  -9  11   9      233.57      215.35     17.16 o 
  -8  11   9     3488.05     3526.76     76.43 o 
  -7  11   9      428.64      439.63     20.69 o 
  -6  11   9        1.02       19.92      5.90 o 
  -5  11   9     1337.30     1433.68     27.55 o 
  -4  11   9     6412.53     6504.43     82.53 o 
  -3  11   9       79.27       67.49      7.59 o 
  -2  11   9     6454.77     6373.52     80.56 o 
  -1  11   9     2372.36     2442.49     39.03 o 
   0  11   9      306.34      314.85     11.53 o 
   1  11   9     1971.29     2013.53     33.87 o 
   2  11   9     2809.80     2908.82     45.25 o 
   3  11   9        0.00       -1.40      6.25 o 
   4  11   9     2427.46     2378.79     45.22 o 
   5  11   9     2791.26     2585.23     48.77 o 
   6  11   9        0.02       -7.40      6.61 o 
   7  11   9     1289.14     1281.53     31.35 o 
   8  11   9     1648.99     1665.00     37.92 o 
  -9  12   9     4597.67     4572.77     96.27 o 
  -8  12   9       10.12       23.25     10.54 o 
  -7  12   9     2246.35     2197.57     53.28 o 
  -6  12   9      981.88     1025.71     29.32 o 
  -5  12   9     2446.71     2475.19     41.65 o 
  -4  12   9     1131.28     1113.82     23.58 o 
  -3  12   9     6554.62     6594.90     92.84 o 
  -2  12   9      328.14      309.91     10.35 o 
  -1  12   9     2093.56     2075.16     34.93 o 
   0  12   9      226.64      234.87     15.13 o 
   1  12   9      261.90      228.89     10.58 o 
   2  12   9      594.06      582.69     18.40 o 
   3  12   9     6340.35     6173.82    112.48 o 
   4  12   9      146.02      148.19     11.29 o 
   5  12   9      429.01      408.36     16.73 o 
   6  12   9       36.64       37.37      8.55 o 
   7  12   9     1005.28     1017.58     31.40 o 
   8  12   9      323.19      315.88     17.25 o 
  -9  13   9       12.37       12.73     10.24 o 
  -8  13   9     1609.85     1733.23     46.87 o 
  -7  13   9     1951.86     1910.98     48.83 o 
  -6  13   9      118.92      109.29     11.10 o 
  -5  13   9     5972.49     5878.53     85.63 o 
  -4  13   9     1551.99     1496.00     53.56 o 
  -3  13   9       22.49       10.32      5.56 o 
  -2  13   9     1931.72     1872.09     33.06 o 
  -1  13   9     2993.03     3063.36     48.13 o 
   0  13   9      344.27      293.12     12.02 o 
   1  13   9     4992.44     4954.81     72.11 o 
   2  13   9      742.20      726.25     24.13 o 
   3  13   9        1.02       -8.12      6.33 o 
   4  13   9       12.31        8.86      7.18 o 
   5  13   9      721.38      768.86     23.13 o 
   6  13   9        5.40       18.47      9.09 o 
   7  13   9     2714.13     2797.15     54.92 o 
  -8  14   9      132.50      155.84     16.25 o 
  -7  14   9        8.83       11.89      9.46 o 
  -6  14   9     5205.01     5275.13     88.98 o 
  -5  14   9      419.54      401.45     14.87 o 
  -4  14   9     1439.24     1470.80     26.18 o 
  -3  14   9      190.44      225.18     11.28 o 
  -2  14   9      858.56      810.85     20.97 o 
  -1  14   9      152.83      118.76      8.70 o 
   0  14   9     7427.41     7442.06    103.75 o 
   1  14   9       24.04       16.65      6.62 o 
   2  14   9     1498.71     1450.04     32.81 o 
   3  14   9     1560.76     1568.75     35.02 o 
   4  14   9     1769.44     1807.34     39.02 o 
   5  14   9        1.56       -3.85      6.99 o 
   6  14   9     2567.69     2622.35     52.36 o 
   7  14   9      114.31      148.61     20.13 o 
  -8  15   9     3076.39     3214.87     74.13 o 
  -7  15   9       61.49       78.03     12.71 o 
  -6  15   9       34.88       37.13      9.33 o 
  -5  15   9      568.99      547.71     17.37 o 
  -4  15   9     3647.01     3838.25     54.53 o 
  -3  15   9       13.55       22.12      7.41 o 
  -2  15   9     2588.59     2584.62     43.50 o 
  -1  15   9      692.68      682.58     18.68 o 
   0  15   9      154.13      136.02     10.50 o 
   1  15   9     1288.50     1325.93     31.19 o 
   2  15   9     2958.72     2946.52     55.11 o 
   3  15   9       27.13       19.29      7.92 o 
   4  15   9     2533.60     2528.86     50.37 o 
   5  15   9      646.99      642.52     22.38 o 
   6  15   9       31.48       29.57      9.34 o 
  -7  16   9      752.57      771.01     30.13 o 
  -6  16   9     1036.13     1012.40     46.24 o 
  -5  16   9      620.49      665.96     22.25 o 
  -4  16   9        1.52       -7.11      8.75 o 
  -3  16   9     4110.24     4205.22     73.43 o 
  -2  16   9       24.16       19.50      7.62 o 
  -1  16   9       52.94       49.98      8.35 o 
   0  16   9     1219.95     1173.10     26.99 o 
   1  16   9     1371.03     1392.22     32.94 o 
   2  16   9       30.87       27.31      8.58 o 
   3  16   9     3285.09     3195.78     60.06 o 
   4  16   9      227.18      219.44     14.88 o 
   5  16   9      495.64      517.39     21.06 o 
  -6  17   9       46.24       33.67      9.50 o 
  -5  17   9     1960.65     2031.54     55.04 o 
  -4  17   9       48.65       57.83     11.66 o 
  -3  17   9       31.52       19.38      9.29 o 
  -2  17   9      753.54      757.54     20.77 o 
  -1  17   9     3897.88     3952.18     62.21 o 
   0  17   9      370.13      373.65     18.33 o 
   1  17   9     1352.59     1414.92     34.24 o 
   2  17   9      440.71      415.73     18.40 o 
   3  17   9        0.05       -9.28      7.55 o 
   4  17   9     1055.75     1078.62     30.48 o 
  -4  18   9      798.40      785.69     37.28 o 
  -3  18   9      244.24      237.27     13.13 o 
  -2  18   9      477.70      483.90     17.36 o 
  -1  18   9      158.10      172.26     11.61 o 
   0  18   9     5035.91     4868.58     83.91 o 
   1  18   9        1.04        1.39      7.76 o 
   2  18   9      484.71      536.44     21.21 o 
   3  18   9      138.50      134.72     12.96 o 
  -2  19   9     3329.56     3421.96     57.07 o 
  -1  19   9      234.86      216.24     13.31 o 
   0  19   9        1.10        6.86      8.50 o 
 -12   0  10     3200.70     3142.17    129.59 o 
 -10   0  10      801.99      775.19     31.92 o 
  -8   0  10      561.78      470.92     23.86 o 
  -6   0  10     3096.05     3398.61     82.13 o 
  -4   0  10     6008.76     5881.90    130.58 o 
  -2   0  10     3582.76     3495.59     62.23 o 
   0   0  10    15862.66    15875.64    330.10 o 
   2   0  10     6645.34     6714.44    115.17 o 
   4   0  10     6096.81     6036.68    105.50 o 
   6   0  10    10312.16    10714.85    309.66 o 
   8   0  10     2767.92     2763.43    101.32 o 
  10   0  10      617.09      565.18     41.73 o 
 -12   1  10      144.35      136.02     41.33 o 
 -11   1  10     2178.68     2112.87     66.90 o 
 -10   1  10     2480.77     2418.07     47.20 o 
  -9   1  10       15.27        5.74     12.48 o 
  -8   1  10     1071.17     1097.36     31.32 o 
  -7   1  10     1241.33     1154.53     26.06 o 
  -6   1  10      104.56       97.64      7.71 o 
  -5   1  10     4506.70     4556.41     74.01 o 
  -4   1  10     1712.02     1733.21     32.55 o 
  -3   1  10       86.35      116.25     10.17 o 
  -2   1  10     2320.54     2101.90     29.47 o 
  -1   1  10     5732.63     5567.42     67.81 o 
   0   1  10     1268.52     1367.60     25.32 o 
   1   1  10    10904.96    11080.08    131.09 o 
   2   1  10     7384.92     7692.76     92.69 o 
   3   1  10      224.33      238.46      7.54 o 
   4   1  10     5269.62     5221.06     71.42 o 
   5   1  10     4628.67     4478.51     62.83 o 
   6   1  10       13.35       15.80      9.22 o 
   7   1  10     4411.38     4494.32    103.03 o 
   8   1  10     1527.35     1599.90     48.95 o 
   9   1  10      109.72      100.24     14.96 o 
  10   1  10      902.85      960.02     40.71 o 
 -12   2  10       66.89       95.13     27.55 o 
 -11   2  10      522.99      504.73     22.48 o 
 -10   2  10        4.22      -10.65      7.10 o 
  -9   2  10     5083.20     5125.66     85.81 o 
  -8   2  10       98.14       72.70      8.16 o 
  -7   2  10     5416.72     5269.71     86.03 o 
  -6   2  10      102.29      120.30     10.18 o 
  -5   2  10     3525.65     3644.37     61.07 o 
  -4   2  10      271.26      235.86     11.18 o 
  -3   2  10    11297.33    11052.52    144.98 o 
  -2   2  10     1324.14     1501.40     21.26 o 
  -1   2  10     3662.40     3629.64     45.72 o 
   0   2  10       12.76       59.82     13.04 o 
   1   2  10     4492.90     4546.52     56.61 o 
   2   2  10      298.94      277.01      7.56 o 
   3   2  10    10448.97    10384.91    135.25 o 
   4   2  10     1193.31     1239.53     21.97 o 
   5   2  10     3879.49     3808.46     61.64 o 
   6   2  10      209.62      214.95     10.93 o 
   7   2  10     1204.27     1155.92     38.20 o 
   8   2  10       58.44       56.10     12.69 o 
   9   2  10     3367.18     3451.50     99.81 o 
  10   2  10        2.05       -5.17     10.40 o 
 -12   3  10       79.41       76.24     17.62 o 
 -11   3  10     2341.65     2380.26     57.11 o 
 -10   3  10     1895.62     1869.19     72.85 o 
  -9   3  10       15.09       29.60      7.29 o 
  -8   3  10     4829.97     4779.68     79.96 o 
  -7   3  10      677.33      612.64     18.04 o 
  -6   3  10       33.04       44.96      6.54 o 
  -5   3  10    10758.22    10681.15    162.18 o 
  -4   3  10     6959.47     7044.09    164.62 o 
  -3   3  10      157.19      181.85      7.71 o 
  -2   3  10     6295.58     6310.55     76.29 o 
  -1   3  10     2627.93     2724.01     35.60 o 
   0   3  10      222.62      235.97      7.53 o 
   1   3  10     5024.51     4916.37     60.87 o 
   2   3  10     4326.47     4228.68     53.22 o 
   3   3  10        0.06       14.90      4.04 o 
   4   3  10     1662.65     1632.16     27.11 o 
   5   3  10     5147.28     5015.26     78.83 o 
   6   3  10       29.97       17.46      7.91 o 
   7   3  10     1478.12     1428.62     44.11 o 
   8   3  10      992.65     1029.35     37.27 o 
   9   3  10        0.39        6.22     10.83 o 
  10   3  10      862.65      806.62     35.53 o 
 -11   4  10       91.27       99.93     12.72 o 
 -10   4  10     2283.94     2177.05     52.62 o 
  -9   4  10      122.65      131.40     10.50 o 
  -8   4  10     5416.74     5269.84     87.32 o 
  -7   4  10      336.62      343.51     13.81 o 
  -6   4  10     8472.39     8412.13    147.73 o 
  -5   4  10      170.25      161.72      9.50 o 
  -4   4  10     7534.33     7570.92    101.84 o 
  -3   4  10       38.61       41.87      3.35 o 
  -2   4  10     1993.90     1969.76     34.04 o 
  -1   4  10      206.86      234.28      7.79 o 
   0   4  10    12681.82    12511.58    163.56 o 
   1   4  10      205.92      203.36      6.38 o 
   2   4  10     3083.01     3201.35     46.03 o 
   3   4  10       58.34       84.76      7.24 o 
   4   4  10     3225.26     3163.38     46.52 o 
   5   4  10      232.80      219.55     11.09 o 
   6   4  10    10025.16    10037.11    172.04 o 
   7   4  10      361.84      329.18     22.83 o 
   8   4  10      206.88      204.93     18.59 o 
   9   4  10       56.42       50.35     13.52 o 
  10   4  10      813.22      912.78     38.42 o 
 -11   5  10      999.46      999.18     33.28 o 
 -10   5  10     2662.60     2569.40     59.84 o 
  -9   5  10       56.01       72.01     11.17 o 
  -8   5  10     4342.51     4401.70     75.16 o 
  -7   5  10     5791.70     5718.58     93.20 o 
  -6   5  10      658.47      668.66     18.79 o 
  -5   5  10     9048.51     8795.78    135.56 o 
  -4   5  10     3859.34     3852.83     55.41 o 
  -3   5  10      181.55      258.42      7.72 o 
  -2   5  10     9980.45     9977.34    118.92 o 
  -1   5  10     4142.29     4455.08     55.91 o 
   0   5  10     1073.90     1078.07     17.21 o 
   1   5  10     5939.74     5797.42     78.40 o 
   2   5  10     5281.09     5424.60     74.08 o 
   3   5  10       24.98       32.94      4.94 o 
   4   5  10     4604.31     4495.26     71.60 o 
   5   5  10     4441.84     4364.31     70.65 o 
   6   5  10        7.18       -6.74      6.56 o 
   7   5  10     1329.44     1297.15     29.20 o 
   8   5  10     2215.62     2094.10     87.68 o 
   9   5  10        5.34       -0.74     23.83 o 
 -11   6  10      880.19      977.13     33.31 o 
 -10   6  10      363.08      383.34     20.61 o 
  -9   6  10     6516.52     6404.62    123.65 o 
  -8   6  10       23.50       27.87      7.31 o 
  -7   6  10     3687.34     3664.06     63.93 o 
  -6   6  10      992.67      980.80     23.89 o 
  -5   6  10     4672.49     4618.85     66.20 o 
  -4   6  10      240.55      223.74      8.92 o 
  -3   6  10    19590.68    19414.84    268.45 o 
  -2   6  10       20.33       15.84      4.37 o 
  -1   6  10     3312.85     3310.48     43.20 o 
   0   6  10     2198.02     2240.60     30.91 o 
   1   6  10     4249.78     4438.36     61.88 o 
   2   6  10       75.47       77.34      5.88 o 
   3   6  10     8205.54     8137.88    108.55 o 
   4   6  10      680.39      657.37     18.13 o 
   5   6  10     3219.58     3059.89     52.99 o 
   6   6  10        0.42        0.02      7.01 o 
   7   6  10     2188.06     2142.49     41.84 o 
   8   6  10       50.14       49.87      9.95 o 
   9   6  10     2570.24     2712.15     73.86 o 
 -11   7  10     2512.39     2567.34     62.16 o 
 -10   7  10     1989.25     1985.50     50.64 o 
  -9   7  10      214.07      189.94     15.25 o 
  -8   7  10     4299.26     4233.07     86.35 o 
  -7   7  10     3435.73     3446.01     61.15 o 
  -6   7  10     2941.49     2985.66     53.75 o 
  -5   7  10     3072.66     3042.89     46.55 o 
  -4   7  10      391.32      391.51     15.25 o 
  -3   7  10      659.23      667.48     13.14 o 
  -2   7  10     4209.58     4188.41     53.61 o 
  -1   7  10     9759.09     9712.85    129.34 o 
   0   7  10      527.79      551.51     13.24 o 
   1   7  10     6061.79     6040.97     82.26 o 
   2   7  10     1552.45     1608.43     27.23 o 
   3   7  10      859.75      865.63     17.94 o 
   4   7  10     1283.48     1371.20     28.75 o 
   5   7  10     1164.76     1098.26     29.95 o 
   6   7  10      816.19      773.50     21.56 o 
   7   7  10     3780.21     3665.15     63.80 o 
   8   7  10     2140.97     2106.06     49.53 o 
   9   7  10       17.49       26.07     12.45 o 
 -11   8  10       25.01       24.47     10.71 o 
 -10   8  10      807.29      807.15     29.63 o 
  -9   8  10      123.35      138.95     13.79 o 
  -8   8  10      860.24      815.15     27.94 o 
  -7   8  10      145.98      161.38     12.36 o 
  -6   8  10     4694.09     4770.14     79.96 o 
  -5   8  10     2193.71     2251.45     36.92 o 
  -4   8  10     4731.38     4775.32     78.54 o 
  -3   8  10      316.29      322.47     13.29 o 
  -2   8  10     1721.70     1726.10     25.87 o 
  -1   8  10       14.34       15.56      3.71 o 
   0   8  10     8434.63     8436.91    112.30 o 
   1   8  10      296.36      298.77     10.42 o 
   2   8  10     2246.91     2210.70     35.31 o 
   3   8  10       53.81       43.30      6.73 o 
   4   8  10      377.72      376.36     23.08 o 
   5   8  10      743.43      706.59     23.24 o 
   6   8  10     7010.84     6844.31    107.62 o 
   7   8  10      307.70      276.38     18.86 o 
   8   8  10     1977.90     1923.92     43.05 o 
   9   8  10        0.51       -7.83     10.56 o 
 -10   9  10     1481.67     1435.64     41.85 o 
  -9   9  10      163.82      154.95     15.15 o 
  -8   9  10     3906.48     3829.63     81.36 o 
  -7   9  10      622.99      574.79     19.04 o 
  -6   9  10      340.27      324.82     14.47 o 
  -5   9  10     1848.95     1810.22     31.68 o 
  -4   9  10     3102.04     3080.82     54.51 o 
  -3   9  10     1641.78     1644.90     25.46 o 
  -2   9  10     4296.92     4278.41     55.70 o 
  -1   9  10     4389.02     4377.35     56.71 o 
   0   9  10      159.39      152.24      8.02 o 
   1   9  10     1699.16     1668.37     28.72 o 
   2   9  10     4064.21     4116.93     59.73 o 
   3   9  10      387.71      401.10     14.69 o 
   4   9  10     7831.92     7421.12    114.54 o 
   5   9  10     4515.58     4254.19     81.86 o 
   6   9  10       45.21       47.46      8.52 o 
   7   9  10      460.34      539.81     19.40 o 
   8   9  10     1417.39     1359.77     46.24 o 
 -10  10  10      240.24      195.13     17.31 o 
  -9  10  10     3842.33     3857.86     83.30 o 
  -8  10  10      259.69      208.39     16.41 o 
  -7  10  10     2585.17     2614.64     50.36 o 
  -6  10  10      340.96      376.10     22.54 o 
  -5  10  10     2992.32     2977.72     47.35 o 
  -4  10  10     1298.24     1304.68     29.07 o 
  -3  10  10     9491.35     9336.17    118.67 o 
  -2  10  10      159.87      164.11      8.44 o 
  -1  10  10      395.02      429.95     12.71 o 
   0  10  10      954.03      968.16     20.23 o 
   1  10  10      413.78      399.32     12.45 o 
   2  10  10        5.91        1.07      4.70 o 
   3  10  10     8149.41     7970.43    122.09 o 
   4  10  10       14.26        0.23      6.26 o 
   5  10  10     2954.22     2905.11     53.08 o 
   6  10  10       64.02       65.59      8.95 o 
   7  10  10      801.92      813.59     24.35 o 
   8  10  10        2.46       -5.15      7.50 o 
 -10  11  10      610.69      651.72     28.39 o 
  -9  11  10       70.00       69.09     14.90 o 
  -8  11  10     1647.88     1670.11     44.81 o 
  -7  11  10     3648.52     3618.71     77.24 o 
  -6  11  10       28.32       28.06      6.41 o 
  -5  11  10     2199.02     2214.60     38.05 o 
  -4  11  10     4995.09     4958.10     85.06 o 
  -3  11  10      301.12      312.82     12.69 o 
  -2  11  10      414.25      486.58     12.36 o 
  -1  11  10     1140.68     1145.87     22.82 o 
   0  11  10      723.31      765.67     17.73 o 
   1  11  10     3656.14     3547.22     53.51 o 
   2  11  10      245.11      252.54     14.05 o 
   3  11  10       91.37       83.42      9.31 o 
   4  11  10     2750.63     2689.78     57.09 o 
   5  11  10     1730.57     1767.86     37.40 o 
   6  11  10       99.10       99.10     10.46 o 
   7  11  10     1827.83     1589.50     36.41 o 
   8  11  10     1234.87     1249.10     34.36 o 
  -9  12  10      123.30      151.39     16.91 o 
  -8  12  10      700.26      655.02     27.09 o 
  -7  12  10        1.06       -0.22      8.70 o 
  -6  12  10     5862.76     5946.01     86.78 o 
  -5  12  10       13.40       15.42      6.10 o 
  -4  12  10     3565.36     3641.18     64.42 o 
  -3  12  10      400.39      374.93     12.85 o 
  -2  12  10      486.83      528.37     15.00 o 
  -1  12  10      791.32      727.72     17.62 o 
   0  12  10     6669.42     6576.85     91.87 o 
   1  12  10     1859.79     1826.09     32.37 o 
   2  12  10      920.36      797.47     22.01 o 
   3  12  10        3.09       29.07      8.13 o 
   4  12  10     2338.89     2231.55     44.19 o 
   5  12  10      188.17      160.20     11.96 o 
   6  12  10     2351.82     2362.64     47.41 o 
   7  12  10       30.96       18.63      8.58 o 
  -9  13  10        4.75        2.47     10.69 o 
  -8  13  10     4415.76     4591.49     99.32 o 
  -7  13  10      375.89      379.92     26.39 o 
  -6  13  10       20.44       29.68      7.07 o 
  -5  13  10     4090.46     4182.45     79.46 o 
  -4  13  10     2490.24     2491.42     48.18 o 
  -3  13  10      123.37      100.83      8.06 o 
  -2  13  10     4127.94     4020.08     60.42 o 
  -1  13  10      988.54      935.41     21.34 o 
   0  13  10       22.28       17.26      5.95 o 
   1  13  10     1728.83     1729.14     31.72 o 
   2  13  10     2294.69     2164.99     42.93 o 
   3  13  10      225.70      209.76     14.83 o 
   4  13  10     1177.55     1197.32     38.59 o 
   5  13  10     1418.78     1359.70     32.67 o 
   6  13  10        4.62       -1.90      7.48 o 
   7  13  10      625.08      631.06     22.63 o 
  -8  14  10       28.40       37.43     12.04 o 
  -7  14  10      845.86      927.47     32.46 o 
  -6  14  10       90.81      122.97     11.35 o 
  -5  14  10     1906.34     1874.62     35.29 o 
  -4  14  10       47.94       52.11      8.76 o 
  -3  14  10     4144.47     4123.49     62.49 o 
  -2  14  10      495.92      485.32     15.31 o 
  -1  14  10      422.52      433.14     14.81 o 
   0  14  10      225.84      210.45     11.05 o 
   1  14  10       42.76       48.30      9.61 o 
   2  14  10      129.87      111.61     15.79 o 
   3  14  10     6217.31     6158.49    100.11 o 
   4  14  10      285.28      298.86     16.04 o 
   5  14  10      201.26      195.70     13.94 o 
   6  14  10       85.58       75.54     10.53 o 
  -7  15  10     1574.57     1611.32     45.55 o 
  -6  15  10       11.60        3.76      7.78 o 
  -5  15  10     2105.28     2247.16     40.94 o 
  -4  15  10     1683.35     1690.69     44.44 o 
  -3  15  10      291.01      255.77     12.39 o 
  -2  15  10      905.88      939.60     22.22 o 
  -1  15  10     2622.37     2657.27     44.70 o 
   0  15  10      328.50      271.10     13.17 o 
   1  15  10      996.65     1058.93     31.58 o 
   2  15  10     2306.88     2292.53     46.09 o 
   3  15  10        0.10       -6.21      7.31 o 
   4  15  10       60.08       87.64     10.84 o 
   5  15  10     2069.79     2011.42     49.58 o 
  -6  16  10     4113.43     4401.59     78.59 o 
  -5  16  10      194.02      197.35     16.02 o 
  -4  16  10     1148.17     1181.57     36.08 o 
  -3  16  10        4.41       11.55      6.57 o 
  -2  16  10      386.89      387.84     15.12 o 
  -1  16  10       20.40       15.55      7.50 o 
   0  16  10     8441.23     8528.69    132.81 o 
   1  16  10      219.33      182.96     15.37 o 
   2  16  10      205.29      181.36     13.33 o 
   3  16  10      141.78      144.45     12.48 o 
   4  16  10     1662.90     1640.17     38.60 o 
  -5  17  10      854.35      858.20     30.74 o 
  -4  17  10     1891.85     1926.62     87.37 o 
  -3  17  10        4.87        4.01      8.63 o 
  -2  17  10     1827.67     1857.96     39.66 o 
  -1  17  10       84.11      102.40      9.63 o 
   0  17  10      103.48      126.42     11.81 o 
   1  17  10     2316.01     2288.47     63.90 o 
   2  17  10     1529.39     1462.14     35.64 o 
   3  17  10       37.83        7.10     10.94 o 
  -3  18  10     2951.55     2980.08     57.89 o 
  -2  18  10      125.55       99.66     10.08 o 
  -1  18  10      463.85      440.59     16.70 o 
   0  18  10       18.62       18.42      8.82 o 
   1  18  10      223.54      199.93     14.64 o 
   2  18  10       37.87       21.45     12.77 o 
 -11   0  11      809.69      708.52     50.48 o 
  -9   0  11     1321.43     1326.68     43.27 o 
  -7   0  11     5510.54     5151.19    119.72 o 
  -5   0  11     2201.96     2129.43     55.96 o 
  -3   0  11    10749.42    11284.65    240.38 o 
  -1   0  11     8441.71     8344.46    141.30 o 
   1   0  11     8567.65     8488.82    144.06 o 
   3   0  11    20592.69    20377.28    336.58 o 
   5   0  11     1946.40     1915.04     49.81 o 
   7   0  11     1480.01     1440.95     62.78 o 
   9   0  11     4840.35     5050.41    167.73 o 
 -12   1  11        2.16       -3.72     11.96 o 
 -11   1  11      285.72      306.86     39.92 o 
 -10   1  11      618.46      634.54     20.53 o 
  -9   1  11       67.41       78.22      8.72 o 
  -8   1  11     6062.54     5895.44     96.45 o 
  -7   1  11      569.62      690.90     23.73 o 
  -6   1  11     1165.79     1116.93     25.39 o 
  -5   1  11     3577.34     3370.94     57.52 o 
  -4   1  11     4228.48     4297.84     70.26 o 
  -3   1  11      297.60      272.81      7.83 o 
  -2   1  11     1812.50     1679.68     23.51 o 
  -1   1  11     2210.02     2222.99     30.04 o 
   0   1  11      130.12      131.99     12.74 o 
   1   1  11    15032.32    14537.21    229.11 o 
   2   1  11     4610.02     4511.31     56.82 o 
   3   1  11       59.63       64.41      5.64 o 
   4   1  11     3435.16     3500.67     50.53 o 
   5   1  11     6501.73     6165.55    108.33 o 
   6   1  11      689.94      656.72     27.22 o 
   7   1  11     1141.32     1217.44     40.14 o 
   8   1  11     2454.58     2500.70     67.59 o 
   9   1  11      148.11      175.96     18.78 o 
 -11   2  11       17.50        2.57      8.57 o 
 -10   2  11     1352.74     1266.89     36.58 o 
  -9   2  11      112.66      134.44     19.20 o 
  -8   2  11     2233.56     2260.16     43.89 o 
  -7   2  11      333.67      313.00     13.39 o 
  -6   2  11     3502.23     3386.57     58.61 o 
  -5   2  11     1196.83     1158.91     30.12 o 
  -4   2  11     2190.09     2040.87     37.78 o 
  -3   2  11      273.11      312.38      9.73 o 
  -2   2  11      221.26      211.65      6.36 o 
  -1   2  11       13.91        8.09      2.75 o 
   0   2  11    17103.48    16620.93    264.35 o 
   1   2  11      495.13      465.05     10.19 o 
   2   2  11     1988.07     1914.94     27.13 o 
   3   2  11     1582.48     1598.15     26.47 o 
   4   2  11     1927.55     1913.99     30.91 o 
   5   2  11      226.95      226.94     10.96 o 
   6   2  11     5312.69     5144.65     93.65 o 
   7   2  11      222.58      178.67     24.63 o 
   8   2  11      847.79      888.67     35.04 o 
   9   2  11       60.34       47.72     13.65 o 
 -11   3  11     1239.43     1260.01     37.72 o 
 -10   3  11     1424.05     1379.95     38.73 o 
  -9   3  11        7.62       -1.74      6.70 o 
  -8   3  11     3455.26     3454.59     67.61 o 
  -7   3  11       41.00       55.50      7.49 o 
  -6   3  11      364.00      360.36     13.65 o 
  -5   3  11     8155.25     8208.90    127.33 o 
  -4   3  11     4502.67     4436.46     72.39 o 
  -3   3  11      228.29      209.06     12.02 o 
  -2   3  11     2140.74     2062.34     28.24 o 
  -1   3  11     3879.98     3961.47     50.15 o 
   0   3  11       48.74       47.15      4.41 o 
   1   3  11     8536.60     8419.58    101.31 o 
   2   3  11     1927.43     1857.88     29.57 o 
   3   3  11      676.17      691.50     15.19 o 
   4   3  11     5316.95     5180.93     71.91 o 
   5   3  11     1834.47     1870.72     35.55 o 
   6   3  11      419.09      399.55     17.40 o 
   7   3  11      509.52      522.40     51.67 o 
   8   3  11     3409.03     3335.30     83.81 o 
   9   3  11       10.14        9.10     11.53 o 
 -11   4  11      324.47      277.01     19.15 o 
 -10   4  11       49.77       53.83     10.81 o 
  -9   4  11     9849.12     9901.46    155.43 o 
  -8   4  11      246.59      238.12     14.97 o 
  -7   4  11     5713.49     5513.56     90.59 o 
  -6   4  11      236.68      254.43     13.73 o 
  -5   4  11     1770.79     1838.46     35.93 o 
  -4   4  11      585.79      595.36     13.48 o 
  -3   4  11    12882.59    12924.29    152.47 o 
  -2   4  11        0.80        0.60      3.37 o 
  -1   4  11     2571.28     2434.71     36.62 o 
   0   4  11     1376.03     1300.29     22.07 o 
   1   4  11     2205.59     2201.30     33.82 o 
   2   4  11       56.11       65.74      5.50 o 
   3   4  11     8792.04     8798.85    116.61 o 
   4   4  11       38.24       39.14      6.17 o 
   5   4  11      537.08      494.27     15.98 o 
   6   4  11     1223.77     1217.50     27.38 o 
   7   4  11     1942.85     1953.82     55.22 o 
   8   4  11       84.08       78.60     13.87 o 
   9   4  11     3983.72     4020.08     99.23 o 
 -11   5  11     1430.09     1331.86     40.03 o 
 -10   5  11     2075.68     2046.83     51.32 o 
  -9   5  11        3.87       -0.94      6.78 o 
  -8   5  11     4161.72     4076.31     70.92 o 
  -7   5  11     2472.83     2531.51     47.67 o 
  -6   5  11      611.44      595.42     18.06 o 
  -5   5  11     9554.38     9386.33    144.70 o 
  -4   5  11     6171.37     6126.19     84.51 o 
  -3   5  11        1.63       12.19      3.25 o 
  -2   5  11     2115.04     2179.53     30.24 o 
  -1   5  11     8695.13     8864.57    142.79 o 
   0   5  11       81.72       80.61      4.82 o 
   1   5  11     3908.99     3900.85     55.33 o 
   2   5  11      611.25      588.71     13.87 o 
   3   5  11        4.39       14.93      5.12 o 
   4   5  11      656.70      719.10     18.82 o 
   5   5  11     3689.84     3597.51     60.44 o 
   6   5  11      225.58      189.72     11.48 o 
   7   5  11     1048.09     1040.72     25.81 o 
   8   5  11     2322.72     2231.04     62.89 o 
   9   5  11      166.09      149.82     17.69 o 
 -11   6  11        9.05       11.81     10.25 o 
 -10   6  11     1052.59     1024.33     33.38 o 
  -9   6  11      542.07      535.46     35.61 o 
  -8   6  11     1162.73     1161.78     28.58 o 
  -7   6  11      296.14      295.63     18.45 o 
  -6   6  11     6934.43     6899.52    110.18 o 
  -5   6  11       23.59       28.54      6.43 o 
  -4   6  11     3890.89     3849.84     56.14 o 
  -3   6  11      106.02      110.86      7.27 o 
  -2   6  11      323.20      304.64      8.54 o 
  -1   6  11      193.60      208.25      8.04 o 
   0   6  11    12307.84    12486.15    257.04 o 
   1   6  11       21.84       18.26      4.34 o 
   2   6  11     4608.71     4530.35     63.82 o 
   3   6  11     1478.00     1518.80     26.51 o 
   4   6  11     2508.01     2571.05     45.89 o 
   5   6  11      365.63      396.10     15.05 o 
   6   6  11     5557.80     5508.80    101.79 o 
   7   6  11      112.73      129.68     10.72 o 
   8   6  11      305.76      336.77     49.07 o 
   9   6  11       31.33       35.83     12.82 o 
 -11   7  11     2220.09     2276.16     57.45 o 
 -10   7  11     1479.02     1569.66     43.66 o 
  -9   7  11       12.86        4.07      8.65 o 
  -8   7  11     4477.63     4524.70     78.10 o 
  -7   7  11     1578.93     1535.05     39.55 o 
  -6   7  11       13.28       10.97      9.65 o 
  -5   7  11     1173.75     1243.23     27.90 o 
  -4   7  11     1163.16     1186.94     22.41 o 
  -3   7  11     1244.13     1214.90     19.83 o 
  -2   7  11     7728.62     7650.83    103.74 o 
  -1   7  11     2713.64     2830.55     38.46 o 
   0   7  11        0.30        4.43      4.07 o 
   1   7  11     3710.11     3704.27     53.62 o 
   2   7  11     4360.28     4338.54     61.97 o 
   3   7  11      157.23      150.63      9.55 o 
   4   7  11     3360.20     3302.14     56.65 o 
   5   7  11     2849.37     2828.04     50.68 o 
   6   7  11        1.12       -8.82      7.20 o 
   7   7  11      584.21      612.52     19.84 o 
   8   7  11     2144.32     2142.16     50.57 o 
   9   7  11        9.55       18.67     12.13 o 
 -10   8  11        1.49        2.32      9.26 o 
  -9   8  11     4042.90     4002.13     84.91 o 
  -8   8  11       49.70       45.51     10.38 o 
  -7   8  11     6049.25     6052.21     99.79 o 
  -6   8  11     1879.10     1868.97     38.22 o 
  -5   8  11     1835.84     1887.85     42.95 o 
  -4   8  11      172.28      179.67      8.77 o 
  -3   8  11     8713.65     8855.89    119.73 o 
  -2   8  11      457.83      483.04     11.49 o 
  -1   8  11      657.41      634.20     17.06 o 
   0   8  11     1473.84     1506.47     26.29 o 
   1   8  11     1001.65      987.63     19.88 o 
   2   8  11       12.11       15.81      8.56 o 
   3   8  11     6466.68     6409.10    100.25 o 
   4   8  11       45.26       35.00      7.03 o 
   5   8  11     1031.00      996.62     25.07 o 
   6   8  11      759.19      775.18     22.33 o 
   7   8  11      514.90      555.65     19.38 o 
   8   8  11        1.05      -10.85     12.66 o 
 -10   9  11      821.40      815.50     31.19 o 
  -9   9  11       28.88       13.80      9.68 o 
  -8   9  11      716.19      712.23     42.09 o 
  -7   9  11     1081.93     1088.51     27.61 o 
  -6   9  11       13.57        0.52      6.43 o 
  -5   9  11     7397.40     7466.98    119.05 o 
  -4   9  11      141.94      131.40      9.52 o 
  -3   9  11        0.52       -1.44      5.93 o 
  -2   9  11     3354.58     3297.15     44.68 o 
  -1   9  11     3327.93     3195.52     47.92 o 
   0   9  11      803.08      780.82     17.45 o 
   1   9  11     6064.23     6209.75     85.94 o 
   2   9  11      782.64      779.14     17.67 o 
   3   9  11       31.24        5.32      6.00 o 
   4   9  11     2332.99     2238.92     42.80 o 
   5   9  11     2241.79     2204.36     49.16 o 
   6   9  11       39.30       17.97      7.67 o 
   7   9  11     2859.52     2799.83     53.18 o 
   8   9  11      688.47      782.25     24.61 o 
 -10  10  11      885.05      936.65     33.80 o 
  -9  10  11       45.93       59.82     11.86 o 
  -8  10  11      518.72      497.11     22.89 o 
  -7  10  11      728.58      712.58     22.17 o 
  -6  10  11     2426.26     2470.21     48.08 o 
  -5  10  11       11.97        6.79      6.35 o 
  -4  10  11     4334.83     4312.87     64.03 o 
  -3  10  11      345.69      347.80     10.74 o 
  -2  10  11     2929.29     2748.00     78.17 o 
  -1  10  11      911.83      905.29     19.30 o 
   0  10  11     9570.33     9842.69    131.34 o 
   1  10  11       56.73       41.11      5.99 o 
   2  10  11     2384.93     2328.53     38.18 o 
   3  10  11      351.50      333.94     14.32 o 
   4  10  11      962.85      870.00     23.33 o 
   5  10  11       74.15       92.91     11.03 o 
   6  10  11     5105.60     5179.82     86.27 o 
   7  10  11        4.43       -1.28      7.17 o 
   8  10  11      680.50      655.56     22.86 o 
  -9  11  11        4.81      -10.76      9.28 o 
  -8  11  11     3693.00     3819.94     82.41 o 
  -7  11  11      524.46      558.20     23.92 o 
  -6  11  11      198.91      179.25     12.94 o 
  -5  11  11     1991.14     1955.57     40.28 o 
  -4  11  11     3125.00     3245.15     53.66 o 
  -3  11  11      791.86      780.82     22.65 o 
  -2  11  11     3110.81     3245.98     63.30 o 
  -1  11  11     4897.26     4934.87     70.84 o 
   0  11  11      130.17      100.38      8.80 o 
   1  11  11      601.98      605.56     16.13 o 
   2  11  11     2090.02     2048.75     40.13 o 
   3  11  11      306.63      317.05     14.56 o 
   4  11  11     2625.57     2608.39     56.31 o 
   5  11  11     1187.18     1172.18     30.70 o 
   6  11  11      115.59      109.38     11.16 o 
   7  11  11     1113.88     1176.62     30.76 o 
  -9  12  11     6071.78     6307.46    126.62 o 
  -8  12  11       40.36       39.71     11.33 o 
  -7  12  11     1954.25     1888.58     48.54 o 
  -6  12  11     1562.83     1644.15     36.92 o 
  -5  12  11     1976.92     1927.76     40.44 o 
  -4  12  11       76.15       71.43      7.52 o 
  -3  12  11     3980.47     4048.72     68.87 o 
  -2  12  11       96.83       73.41      7.27 o 
  -1  12  11     1191.18     1161.20     23.95 o 
   0  12  11       40.11       45.55     10.45 o 
   1  12  11     2320.52     2355.65     39.51 o 
   2  12  11        0.25        3.85      6.39 o 
   3  12  11     3540.90     3517.04     62.29 o 
   4  12  11      108.98      106.12     15.38 o 
   5  12  11      285.90      254.72     22.59 o 
   6  12  11        5.48       10.62      7.69 o 
   7  12  11      661.88      681.00     23.46 o 
  -8  13  11      821.32      883.34     32.33 o 
  -7  13  11     1993.55     2021.83     51.57 o 
  -6  13  11       39.33       29.41      9.30 o 
  -5  13  11     3008.87     2951.81     56.22 o 
  -4  13  11      696.03      745.19     21.71 o 
  -3  13  11       81.91       76.88     10.36 o 
  -2  13  11      853.52      840.03     20.02 o 
  -1  13  11     2966.26     2844.75     46.00 o 
   0  13  11       35.65       26.54      6.38 o 
   1  13  11     2654.00     2594.40     48.70 o 
   2  13  11     1453.83     1401.33     32.17 o 
   3  13  11      168.37      158.70     13.71 o 
   4  13  11      155.72      166.87     12.50 o 
   5  13  11     1741.56     1718.03     38.49 o 
   6  13  11        5.32       -3.14      7.69 o 
  -8  14  11      379.20      373.43     23.21 o 
  -7  14  11       25.04       33.54     10.90 o 
  -6  14  11     3852.89     3922.92     83.90 o 
  -5  14  11      139.41      127.53     11.62 o 
  -4  14  11      686.96      679.33     21.36 o 
  -3  14  11      815.25      802.39     23.23 o 
  -2  14  11      606.51      583.86     21.25 o 
  -1  14  11        9.79       14.18      6.16 o 
   0  14  11     6564.70     6629.42     94.26 o 
   1  14  11       15.65       15.01      7.43 o 
   2  14  11      898.88      950.56     29.48 o 
   3  14  11      877.26      970.24     26.92 o 
   4  14  11     1092.57     1060.59     28.57 o 
   5  14  11        4.47        3.37      7.90 o 
  -7  15  11      866.74     1004.44     34.64 o 
  -6  15  11       59.67       54.47     16.20 o 
  -5  15  11      322.80      347.89     20.71 o 
  -4  15  11     5520.60     5633.99    104.74 o 
  -3  15  11       20.95       23.32     10.22 o 
  -2  15  11     2474.69     2547.07     43.49 o 
  -1  15  11      111.93      132.92      9.79 o 
   0  15  11      545.47      513.19     16.68 o 
   1  15  11     3038.92     2905.28     62.52 o 
   2  15  11     2439.84     2548.77     57.23 o 
   3  15  11        5.05        8.06      7.94 o 
   4  15  11     2140.89     2029.26     43.98 o 
   5  15  11      786.51      754.79     25.01 o 
  -6  16  11      420.41      432.92     30.22 o 
  -5  16  11      655.16      635.12     26.72 o 
  -4  16  11        8.62        7.34      7.65 o 
  -3  16  11     3680.06     3722.30     67.36 o 
  -2  16  11      121.74      109.98      9.70 o 
  -1  16  11     1029.55     1117.00     25.71 o 
   0  16  11     1337.37     1390.62     37.93 o 
   1  16  11      894.23      865.65     29.01 o 
   2  16  11       35.15       49.04     10.69 o 
   3  16  11     5427.35     5396.83     91.80 o 
   4  16  11       20.17        5.98      8.47 o 
  -4  17  11      229.64      245.32     20.71 o 
  -3  17  11        2.40       -4.39      7.14 o 
  -2  17  11      539.11      600.36     20.68 o 
  -1  17  11     1940.62     2018.63     42.25 o 
   0  17  11       77.13       92.49     11.07 o 
   1  17  11     3615.32     3617.46     66.60 o 
   2  17  11     1417.31     1468.79     35.99 o 
  -2  18  11      931.35     1079.73     33.96 o 
  -1  18  11       14.18        7.01      8.20 o 
   0  18  11     4300.32     4423.36     78.50 o 
 -10   0  12      222.08      243.87     19.85 o 
  -8   0  12     1721.97     1728.89     64.33 o 
  -6   0  12     4151.76     3932.73     94.81 o 
  -4   0  12     7442.28     7209.30    159.36 o 
  -2   0  12     5014.60     4999.16     87.72 o 
   0   0  12    24149.87    23850.13    493.42 o 
   2   0  12     7857.91     7412.41    127.91 o 
   4   0  12      782.41      742.32     25.97 o 
   6   0  12    13529.21    13787.63    394.12 o 
   8   0  12      736.45      817.11     48.31 o 
 -11   1  12     1677.03     1673.35     45.20 o 
 -10   1  12      992.50     1001.44     26.88 o 
  -9   1  12      616.39      596.57     19.87 o 
  -8   1  12     4421.36     4358.16     74.88 o 
  -7   1  12     6318.36     6087.82     98.87 o 
  -6   1  12     1200.71     1165.62     26.52 o 
  -5   1  12     4269.00     4306.84     71.72 o 
  -4   1  12     3823.09     3737.44     62.77 o 
  -3   1  12       73.24       81.77      8.04 o 
  -2   1  12     6863.77     6893.52     83.66 o 
  -1   1  12     7816.05     7836.80     94.53 o 
   0   1  12     1208.64     1122.71     23.13 o 
   1   1  12    11945.23    11671.16    138.77 o 
   2   1  12     6265.78     6241.50     77.05 o 
   3   1  12      117.70      125.27      7.18 o 
   4   1  12     4161.98     4106.02     65.25 o 
   5   1  12     1454.01     1426.05     33.78 o 
   6   1  12       64.15       80.55     18.65 o 
   7   1  12     2161.89     2223.35     61.01 o 
   8   1  12     3701.94     3634.60     90.10 o 
   9   1  12       23.18        1.34     12.87 o 
 -11   2  12        5.83        1.78      8.84 o 
 -10   2  12       63.16       51.28      8.81 o 
  -9   2  12     7562.16     7371.44    119.38 o 
  -8   2  12       28.90       22.42      7.85 o 
  -7   2  12     3005.23     3189.74     57.18 o 
  -6   2  12       74.42       92.10      9.23 o 
  -5   2  12     5872.42     5666.32     94.21 o 
  -4   2  12     1104.65     1093.17     24.60 o 
  -3   2  12    19325.01    19255.62    249.26 o 
  -2   2  12      114.02      132.05      5.65 o 
  -1   2  12     3954.01     3789.49     48.50 o 
   0   2  12      307.56      288.58     16.37 o 
   1   2  12     4127.73     4110.21     52.58 o 
   2   2  12      591.98      608.51     14.00 o 
   3   2  12     7049.29     7001.15     94.28 o 
   4   2  12       29.03       25.52      5.04 o 
   5   2  12     1779.64     1772.73     39.80 o 
   6   2  12        0.12       -8.00      9.07 o 
   7   2  12     1795.09     1870.30    125.64 o 
   8   2  12       28.51       42.50     12.62 o 
   9   2  12     2419.25     2501.91     70.23 o 
 -11   3  12     2897.73     2827.59     65.94 o 
 -10   3  12     1721.51     1779.29     46.45 o 
  -9   3  12       74.84       57.29      8.54 o 
  -8   3  12     1102.85     1161.25     28.17 o 
  -7   3  12     2679.00     2395.35     45.79 o 
  -6   3  12       33.10       24.18      6.89 o 
  -5   3  12     2852.58     2889.71     51.49 o 
  -4   3  12     2334.22     2324.23     42.64 o 
  -3   3  12     1030.70      954.37     18.18 o 
  -2   3  12     4376.51     4279.36     54.09 o 
  -1   3  12     4493.22     4642.83     58.33 o 
   0   3  12        3.47        8.60      3.49 o 
   1   3  12     7161.33     7043.67     94.20 o 
   2   3  12     2689.95     2678.76     40.31 o 
   3   3  12       17.14        3.72      4.35 o 
   4   3  12      775.76      807.86     17.50 o 
   5   3  12     6519.22     6460.42     99.85 o 
   6   3  12       38.39       23.62      8.12 o 
   7   3  12     1778.31     1738.03     53.88 o 
   8   3  12     1790.84     1760.48     53.81 o 
   9   3  12      112.58       99.41     16.14 o 
 -11   4  12      309.22      326.80     20.78 o 
 -10   4  12     2526.54     2446.79     58.54 o 
  -9   4  12        9.72       30.56      7.47 o 
  -8   4  12     3138.40     3007.69     55.76 o 
  -7   4  12     1223.76     1245.88     28.91 o 
  -6   4  12     5258.64     5248.79     86.50 o 
  -5   4  12      896.48      883.00     22.26 o 
  -4   4  12     5565.48     5407.79     87.31 o 
  -3   4  12     1301.56     1241.65     22.15 o 
  -2   4  12     3205.01     3275.14     42.81 o 
  -1   4  12        9.30       22.65      3.66 o 
   0   4  12     5082.76     4896.41     68.27 o 
   1   4  12      622.32      596.69     13.97 o 
   2   4  12     3272.05     3256.03     47.82 o 
   3   4  12      946.08      962.50     19.34 o 
   4   4  12     4108.40     4047.81     70.57 o 
   5   4  12      740.73      687.01     28.75 o 
   6   4  12     4242.99     4340.23     85.63 o 
   7   4  12      365.76      309.54     22.07 o 
   8   4  12     1318.81     1300.92     44.49 o 
   9   4  12        7.81       15.30     11.92 o 
 -11   5  12     2619.72     2579.75     62.55 o 
 -10   5  12     3645.29     3638.58     79.29 o 
  -9   5  12       34.08       24.87      7.84 o 
  -8   5  12     2580.19     2516.24     48.82 o 
  -7   5  12      888.12      903.89     23.94 o 
  -6   5  12      248.22      226.91     12.16 o 
  -5   5  12     9598.29     9549.04    147.81 o 
  -4   5  12    14412.47    14557.83    218.83 o 
  -3   5  12      223.30      267.43     12.42 o 
  -2   5  12     5141.93     5206.86     65.21 o 
  -1   5  12     5874.99     6002.78     82.56 o 
   0   5  12      736.94      723.78     20.13 o 
   1   5  12      303.98      297.15      9.95 o 
   2   5  12     1666.68     1630.50     27.68 o 
   3   5  12      179.34      170.61      8.44 o 
   4   5  12     1466.73     1521.27     31.01 o 
   5   5  12     1931.57     1886.96     47.73 o 
   6   5  12       49.76       35.79      7.95 o 
   7   5  12     1367.95     1462.96     46.62 o 
   8   5  12      467.53      488.65     26.92 o 
   9   5  12       59.86       72.94     28.11 o 
 -11   6  12      207.51      178.80     17.02 o 
 -10   6  12      583.38      586.46     25.44 o 
  -9   6  12     5795.08     5799.63    114.66 o 
  -8   6  12      302.52      317.43     15.45 o 
  -7   6  12     3976.70     3999.44     72.81 o 
  -6   6  12        9.99        8.61      5.92 o 
  -5   6  12     4336.61     4397.39     74.11 o 
  -4   6  12       47.27       55.94      7.24 o 
  -3   6  12    10576.30    10683.07    142.51 o 
  -2   6  12     2881.30     2971.41     40.05 o 
  -1   6  12     2494.10     2517.86     34.85 o 
   0   6  12      280.71      310.09     10.25 o 
   1   6  12      894.25      903.77     18.43 o 
   2   6  12      409.45      417.62     13.88 o 
   3   6  12     7185.71     6926.48     94.59 o 
   4   6  12       15.97       11.47      6.59 o 
   5   6  12     1664.05     1643.43     33.97 o 
   6   6  12       39.18       37.83     10.01 o 
   7   6  12     2392.29     2534.70     63.69 o 
   8   6  12      322.61      297.86     31.52 o 
 -10   7  12     1106.25     1180.89     37.78 o 
  -9   7  12        7.59       12.28      9.05 o 
  -8   7  12     2962.55     3061.74     57.52 o 
  -7   7  12     1496.73     1485.91     33.52 o 
  -6   7  12        0.10       -1.88      5.85 o 
  -5   7  12      370.00      397.46     20.48 o 
  -4   7  12     2377.43     2280.08     36.88 o 
  -3   7  12      604.64      590.13     17.03 o 
  -2   7  12     3560.78     3555.74     52.46 o 
  -1   7  12     3372.71     3392.16     49.68 o 
   0   7  12        5.66       12.56      4.44 o 
   1   7  12     5575.58     5521.25     76.73 o 
   2   7  12      882.91      930.80     40.47 o 
   3   7  12       60.70       56.61      8.92 o 
   4   7  12     3635.29     3518.30     60.13 o 
   5   7  12     4610.40     4476.60     74.26 o 
   6   7  12      364.94      332.16     32.41 o 
   7   7  12      695.12      721.19     24.51 o 
   8   7  12      884.04      875.07     36.37 o 
 -10   8  12     1541.63     1548.73     44.46 o 
  -9   8  12       25.93       38.36     10.59 o 
  -8   8  12      161.01      150.09     11.95 o 
  -7   8  12      496.97      507.40     18.28 o 
  -6   8  12     5936.95     5898.27     97.29 o 
  -5   8  12       49.53       41.30      7.58 o 
  -4   8  12     3954.45     4094.49     60.49 o 
  -3   8  12       44.35       58.48      6.06 o 
  -2   8  12     3655.81     3685.83     49.03 o 
  -1   8  12        8.89       20.50      4.87 o 
   0   8  12     7442.60     7262.82     98.62 o 
   1   8  12      266.51      299.35     11.16 o 
   2   8  12     1566.11     1467.20     26.64 o 
   3   8  12      125.39      120.17     10.44 o 
   4   8  12     2019.28     1993.56     39.31 o 
   5   8  12      137.78      131.18     10.65 o 
   6   8  12     4417.53     4298.42     84.15 o 
   7   8  12       56.28       55.58      9.42 o 
   8   8  12      282.14      260.00     24.84 o 
 -10   9  12     1351.25     1354.32     41.31 o 
  -9   9  12       24.65        4.70      9.41 o 
  -8   9  12     2839.80     2855.95     65.25 o 
  -7   9  12      811.52      802.85     25.34 o 
  -6   9  12      154.71      152.19     11.26 o 
  -5   9  12     3459.44     3438.71     61.44 o 
  -4   9  12     6718.58     6651.02     93.39 o 
  -3   9  12       33.03       16.14      5.01 o 
  -2   9  12     6995.02     6992.26     95.37 o 
  -1   9  12     1814.27     1814.07     35.17 o 
   0   9  12      696.44      639.79     15.95 o 
   1   9  12     5051.82     5011.29     71.51 o 
   2   9  12     1640.79     1618.57     29.08 o 
   3   9  12        5.71       12.17      6.56 o 
   4   9  12     1573.18     1508.77     32.68 o 
   5   9  12     3245.86     3044.37     55.51 o 
   6   9  12      246.77      197.58     14.15 o 
   7   9  12      848.10      882.99     25.58 o 
   8   9  12     1795.22     1782.65     46.25 o 
  -9  10  12     2091.15     2140.46     54.66 o 
  -8  10  12       67.29       53.16     11.31 o 
  -7  10  12     2807.92     2824.01     54.48 o 
  -6  10  12      401.61      410.64     17.84 o 
  -5  10  12     2326.76     2255.41     44.76 o 
  -4  10  12       23.45       14.32      4.77 o 
  -3  10  12    12518.82    12309.46    200.37 o 
  -2  10  12      406.65      464.53     13.81 o 
  -1  10  12     3038.56     3021.00     46.70 o 
   0  10  12      692.74      749.42     17.91 o 
   1  10  12     2264.31     2276.74     37.73 o 
   2  10  12       62.92       82.48      9.75 o 
   3  10  12     6513.37     6446.78    102.19 o 
   4  10  12      115.03      110.40     10.06 o 
   5  10  12     1065.25     1020.82     30.54 o 
   6  10  12       12.94       31.02      8.36 o 
   7  10  12      306.95      321.35     16.92 o 
  -9  11  12       37.33       37.02     12.67 o 
  -8  11  12     1843.45     1939.38     50.71 o 
  -7  11  12     2464.24     2581.77     54.14 o 
  -6  11  12      228.13      223.05     14.07 o 
  -5  11  12     1991.81     2030.27     41.92 o 
  -4  11  12     3451.25     3414.56     53.46 o 
  -3  11  12      504.90      545.08     21.46 o 
  -2  11  12     4591.78     4461.83     74.27 o 
  -1  11  12     2225.01     2321.06     38.52 o 
   0  11  12      571.20      533.95     15.56 o 
   1  11  12     4062.91     3872.36     58.42 o 
   2  11  12      978.57      955.59     28.16 o 
   3  11  12       93.38      102.45      9.94 o 
   4  11  12      824.33      829.05     23.65 o 
   5  11  12     4087.64     3963.39     69.66 o 
   6  11  12      180.24      149.34     12.45 o 
   7  11  12     1392.12     1469.38     35.60 o 
  -8  12  12      914.07      956.49     33.37 o 
  -7  12  12      314.04      303.87     19.65 o 
  -6  12  12     7855.18     7708.52    125.59 o 
  -5  12  12       66.17       65.30      9.42 o 
  -4  12  12      631.92      665.67     20.26 o 
  -3  12  12        0.84        7.60     13.00 o 
  -2  12  12      169.87      151.85     15.36 o 
  -1  12  12        0.67       -1.06      5.35 o 
   0  12  12     8954.95     8807.81    196.53 o 
   1  12  12       80.54       68.85      7.68 o 
   2  12  12      193.20      184.95     12.15 o 
   3  12  12       15.18        9.79      7.28 o 
   4  12  12     1283.64     1337.60     43.00 o 
   5  12  12        7.31       19.21      8.27 o 
   6  12  12     3783.18     3632.05     80.59 o 
  -8  13  12     3305.32     3216.86     74.09 o 
  -7  13  12      927.79      961.48     46.90 o 
  -6  13  12        1.15       -8.80      7.65 o 
  -5  13  12     2059.51     2095.12     51.58 o 
  -4  13  12     4387.26     4422.05     75.78 o 
  -3  13  12        0.91        7.84      6.57 o 
  -2  13  12     3149.92     3070.61     48.94 o 
  -1  13  12      241.09      240.13     11.78 o 
   0  13  12      189.21      170.91     12.74 o 
   1  13  12     2145.23     2113.50     42.53 o 
   2  13  12     2345.58     2284.86     51.35 o 
   3  13  12      120.76       94.53     12.77 o 
   4  13  12      913.70      852.71     25.22 o 
   5  13  12     1258.06     1218.33     47.53 o 
   6  13  12       13.08       15.46      8.83 o 
  -7  14  12     2793.79     2945.81     68.94 o 
  -6  14  12      668.09      744.52     24.57 o 
  -5  14  12     3690.29     3664.99     79.09 o 
  -4  14  12        0.28       -0.42      7.38 o 
  -3  14  12     4346.65     4340.96     74.99 o 
  -2  14  12      337.04      283.87     14.87 o 
  -1  14  12     1108.17     1071.13     24.16 o 
   0  14  12     1169.32     1153.95     25.69 o 
   1  14  12     1539.84     1490.94     34.16 o 
   2  14  12       13.79        2.14      7.39 o 
   3  14  12     1560.01     1563.01     41.19 o 
   4  14  12       12.70       10.38      8.23 o 
   5  14  12      730.40      670.75     23.44 o 
  -6  15  12        1.08        7.39     12.94 o 
  -5  15  12     1338.08     1406.72     40.94 o 
  -4  15  12      835.11      868.57     25.42 o 
  -3  15  12        5.82        3.54      8.45 o 
  -2  15  12      490.42      511.61     19.03 o 
  -1  15  12     3779.68     3674.42     58.22 o 
   0  15  12      218.05      217.17     13.93 o 
   1  15  12     3122.94     3208.17     59.64 o 
   2  15  12      432.50      418.52     20.71 o 
   3  15  12      120.01      127.13     12.23 o 
   4  15  12      714.95      724.67     24.42 o 
  -5  16  12      534.17      546.70     25.86 o 
  -4  16  12     2140.24     2259.44     46.89 o 
  -3  16  12      226.12      225.68     14.45 o 
  -2  16  12      468.64      438.42     18.58 o 
  -1  16  12        5.32       -6.61      6.50 o 
   0  16  12     4784.80     4812.47     82.74 o 
   1  16  12       47.87       43.08     10.39 o 
   2  16  12     1877.09     1927.93     42.35 o 
   3  16  12       23.15       27.16      9.18 o 
  -3  17  12        7.14       15.81     15.84 o 
  -2  17  12     2378.76     2521.78     51.10 o 
  -1  17  12       58.43       60.82      9.91 o 
   0  17  12       16.08       25.06      9.91 o 
   1  17  12     2479.54     2557.46     51.93 o 
 -11   0  13     1421.23     1355.93     73.59 o 
  -9   0  13     4987.03     5240.03    126.15 o 
  -7   0  13     5934.40     5649.90    132.01 o 
  -5   0  13     1644.88     1687.22     48.43 o 
  -3   0  13    11268.81    10305.53    791.91 o 
  -1   0  13     5912.65     5832.24    102.01 o 
   1   0  13     5509.52     5419.17     96.03 o 
   3   0  13     2842.78     2828.53     90.98 o 
   5   0  13     6970.70     6810.29    206.13 o 
   7   0  13      804.54      888.56     50.19 o 
   9   0  13     2554.99     2678.88    105.27 o 
 -11   1  13     1104.62     1121.47     35.60 o 
 -10   1  13      469.98      455.29     18.25 o 
  -9   1  13      416.45      384.27     16.61 o 
  -8   1  13     3837.01     3852.48     68.13 o 
  -7   1  13     5276.81     5385.38     89.31 o 
  -6   1  13        0.25        5.10      7.07 o 
  -5   1  13     2827.68     2742.48     49.70 o 
  -4   1  13     3442.58     3478.57     59.80 o 
  -3   1  13       25.94       26.37      5.70 o 
  -2   1  13     3435.30     3368.09     43.81 o 
  -1   1  13      459.79      486.94     10.74 o 
   0   1  13      147.12      158.82     10.67 o 
   1   1  13     9659.42     9558.67    115.19 o 
   2   1  13     3550.76     3453.17     50.09 o 
   3   1  13       11.16       16.40      5.33 o 
   4   1  13     1718.28     1742.55     33.13 o 
   5   1  13     2561.61     2716.35     55.31 o 
   6   1  13      598.03      560.44     26.90 o 
   7   1  13     2747.67     2757.73     72.27 o 
   8   1  13     1054.49     1119.33     80.66 o 
   9   1  13      374.18      387.78     26.78 o 
 -11   2  13      167.48      196.57     17.16 o 
 -10   2  13      359.76      308.45     16.00 o 
  -9   2  13      108.37      126.00     10.70 o 
  -8   2  13     1512.10     1514.92     34.08 o 
  -7   2  13     1019.57     1006.84     25.53 o 
  -6   2  13     4052.17     4222.78     71.94 o 
  -5   2  13        9.00       12.00      5.71 o 
  -4   2  13     2228.49     2220.89     41.64 o 
  -3   2  13      140.67      143.39      8.98 o 
  -2   2  13      291.90      324.91      8.58 o 
  -1   2  13      246.56      248.71      8.06 o 
   0   2  13     7404.68     7184.45     97.49 o 
   1   2  13       26.28       26.32      6.84 o 
   2   2  13     5258.88     5312.39     73.37 o 
   3   2  13      909.25      914.47     18.72 o 
   4   2  13     2608.57     2672.86     46.24 o 
   5   2  13      355.65      376.66     21.80 o 
   6   2  13     5189.91     5089.74    115.15 o 
   7   2  13       29.15       40.53     12.33 o 
   8   2  13      457.69      507.61     28.11 o 
 -11   3  13      988.90      969.43     33.59 o 
 -10   3  13     3139.76     3141.63     59.84 o 
  -9   3  13        8.90        4.67      6.96 o 
  -8   3  13     3290.69     3254.93     59.70 o 
  -7   3  13     1502.78     1449.03     32.44 o 
  -6   3  13      383.74      331.84     14.17 o 
  -5   3  13     1200.56     1226.38     36.98 o 
  -4   3  13      961.36      971.64     27.04 o 
  -3   3  13       80.54      100.85     16.64 o 
  -2   3  13     2727.33     2709.54     41.11 o 
  -1   3  13     2536.23     2549.48     34.83 o 
   0   3  13       33.13       46.87      6.12 o 
   1   3  13     1810.27     1915.47     34.87 o 
   2   3  13     2448.72     2389.84     37.21 o 
   3   3  13      194.23      205.83      9.21 o 
   4   3  13     3939.32     4042.87     66.00 o 
   5   3  13     1637.52     1635.76     38.51 o 
   6   3  13        0.43        8.14     14.81 o 
   7   3  13     1125.73     1248.92     48.05 o 
   8   3  13     1544.14     1530.66     49.92 o 
 -11   4  13      876.85      920.54     33.04 o 
 -10   4  13      126.65      119.46     13.90 o 
  -9   4  13     6647.30     6603.77    130.88 o 
  -8   4  13       15.61        0.31      7.98 o 
  -7   4  13     6101.48     5776.49     95.63 o 
  -6   4  13      317.50      364.52     14.97 o 
  -5   4  13     3445.11     3449.43     60.47 o 
  -4   4  13     1157.87     1080.90     25.07 o 
  -3   4  13     2349.93     2397.14     43.92 o 
  -2   4  13       37.76       36.88      4.96 o 
  -1   4  13      682.08      720.21     13.81 o 
   0   4  13        2.03       15.01      8.38 o 
   1   4  13     4180.75     4171.74     59.30 o 
   2   4  13      921.52      894.53     18.65 o 
   3   4  13     6396.12     6380.60     87.60 o 
   4   4  13        6.89        5.44      5.78 o 
   5   4  13      297.52      335.33     25.04 o 
   6   4  13       18.53       16.75      8.26 o 
   7   4  13      120.58      156.88     17.06 o 
   8   4  13       72.25       65.48     14.23 o 
 -11   5  13     1720.68     1796.76     49.37 o 
 -10   5  13     1726.91     1805.34     48.20 o 
  -9   5  13      101.90      115.90     11.92 o 
  -8   5  13     1129.69     1081.59     27.77 o 
  -7   5  13     1483.89     1550.95     34.22 o 
  -6   5  13      102.64       86.01      8.81 o 
  -5   5  13     6603.35     6600.39    106.10 o 
  -4   5  13      139.43      148.75     12.08 o 
  -3   5  13      368.87      428.89     14.68 o 
  -2   5  13     3202.09     3261.02     48.63 o 
  -1   5  13      785.92      773.31     16.52 o 
   0   5  13     3468.81     3460.56     57.32 o 
   1   5  13     5919.25     5970.52     82.06 o 
   2   5  13      294.63      267.68     14.19 o 
   3   5  13      227.42      193.03      9.18 o 
   4   5  13     2209.91     2234.91     41.66 o 
   5   5  13     1178.67     1136.66     29.67 o 
   6   5  13        2.42       13.64      8.21 o 
   7   5  13     1974.77     2023.09     67.41 o 
   8   5  13      907.29      934.10     37.64 o 
 -10   6  13      941.70      996.85     34.09 o 
  -9   6  13       57.64       85.96     10.16 o 
  -8   6  13     2398.76     2455.49     48.87 o 
  -7   6  13       29.99       19.53     13.31 o 
  -6   6  13     1670.21     1707.83     36.15 o 
  -5   6  13      638.00      680.89     20.12 o 
  -4   6  13     2408.38     2487.76     46.31 o 
  -3   6  13       32.53       57.69      6.89 o 
  -2   6  13     1315.42     1365.73     24.65 o 
  -1   6  13      851.56      893.13     18.10 o 
   0   6  13     3946.03     4029.24     65.64 o 
   1   6  13     1229.04     1147.12     22.05 o 
   2   6  13     2916.63     3003.17     45.76 o 
   3   6  13      104.95       96.46     11.13 o 
   4   6  13     1535.32     1484.69     31.35 o 
   5   6  13      336.71      310.03     14.55 o 
   6   6  13     5920.87     5832.47    107.81 o 
   7   6  13       86.97       72.30     13.93 o 
   8   6  13      396.19      425.60     48.08 o 
 -10   7  13      722.75      613.69     27.05 o 
  -9   7  13      410.40      383.99     35.91 o 
  -8   7  13     1995.21     2051.37     47.49 o 
  -7   7  13      281.79      259.79     13.96 o 
  -6   7  13      153.84      127.02     10.33 o 
  -5   7  13     4994.90     4988.33     83.59 o 
  -4   7  13     4230.47     4257.03     72.34 o 
  -3   7  13       11.18       21.87      5.23 o 
  -2   7  13     1050.62     1016.47     49.41 o 
  -1   7  13     2232.50     2252.75     35.81 o 
   0   7  13      382.16      379.56     12.00 o 
   1   7  13     2914.97     2952.39     45.27 o 
   2   7  13     2367.27     2457.30     39.34 o 
   3   7  13        2.05        8.72      6.01 o 
   4   7  13     3467.19     3494.53     63.29 o 
   5   7  13     4150.17     3919.02     67.01 o 
   6   7  13      128.88      111.54     12.11 o 
   7   7  13      277.52      303.26     18.17 o 
   8   7  13      853.23      870.50     36.58 o 
 -10   8  13      106.37      109.95     22.30 o 
  -9   8  13     3421.64     3508.50     77.73 o 
  -8   8  13      134.30      137.81     16.92 o 
  -7   8  13     2129.13     2137.98     44.07 o 
  -6   8  13      145.87      131.96     13.03 o 
  -5   8  13      350.48      306.09     14.49 o 
  -4   8  13        5.77       11.89      7.02 o 
  -3   8  13     9130.01     9236.21    125.52 o 
  -2   8  13       24.12       27.31      5.97 o 
  -1   8  13     1089.56     1151.86     22.31 o 
   0   8  13     1593.28     1596.28     28.26 o 
   1   8  13     5698.06     5710.59     80.09 o 
   2   8  13      241.45      240.99     11.27 o 
   3   8  13     5238.15     5121.61     82.76 o 
   4   8  13      113.95      102.93      9.79 o 
   5   8  13      850.83      798.41     23.00 o 
   6   8  13        7.02       14.52      8.67 o 
   7   8  13      932.13      881.32     29.45 o 
  -9   9  13       23.18       -4.28      9.58 o 
  -8   9  13      361.27      314.61     24.89 o 
  -7   9  13     2333.97     2333.74     59.71 o 
  -6   9  13      101.52       97.20     10.28 o 
  -5   9  13     1856.24     1885.54     50.00 o 
  -4   9  13     3107.06     3150.28     57.28 o 
  -3   9  13      135.24      127.43     11.92 o 
  -2   9  13      143.27      161.62     10.89 o 
  -1   9  13     2974.61     2982.49     52.49 o 
   0   9  13      276.34      243.97     10.77 o 
   1   9  13     3741.59     3682.38     55.38 o 
   2   9  13     1215.25     1105.44     26.25 o 
   3   9  13      127.03      122.54     10.23 o 
   4   9  13     1645.20     1643.15     35.20 o 
   5   9  13     2931.10     2804.19     68.51 o 
   6   9  13       36.26       28.80      8.46 o 
   7   9  13     2107.48     2189.22     45.57 o 
  -9  10  13      406.93      427.12     45.70 o 
  -8  10  13      520.32      567.55     25.10 o 
  -7  10  13      100.67      108.97     11.03 o 
  -6  10  13     3242.42     3250.93     60.62 o 
  -5  10  13       64.66       49.16      8.57 o 
  -4  10  13     3011.58     3032.47     81.12 o 
  -3  10  13      730.49      778.31     32.00 o 
  -2  10  13      405.40      404.26     15.39 o 
  -1  10  13      370.79      391.02     14.93 o 
   0  10  13     9651.22     9620.04    129.61 o 
   1  10  13      171.91      180.71      9.97 o 
   2  10  13     2773.22     2812.27     51.17 o 
   3  10  13      169.99      188.27     13.35 o 
   4  10  13     1688.07     1653.10     35.99 o 
   5  10  13      207.16      197.41     15.14 o 
   6  10  13     1644.80     1662.70     37.43 o 
   7  10  13        0.29       -1.05      8.11 o 
  -9  11  13       70.52       38.07     12.20 o 
  -8  11  13     3851.60     4079.09     87.82 o 
  -7  11  13      581.84      563.23     27.39 o 
  -6  11  13     1832.64     1753.66     39.04 o 
  -5  11  13     1583.29     1606.15     40.99 o 
  -4  11  13     3333.08     3223.68     97.43 o 
  -3  11  13      695.53      688.26     20.38 o 
  -2  11  13     3040.80     2999.07     53.98 o 
  -1  11  13     3514.34     3384.45     52.27 o 
   0  11  13      323.75      331.53     15.63 o 
   1  11  13     2445.60     2488.65     41.38 o 
   2  11  13     3517.90     3402.09     60.32 o 
   3  11  13        4.73        1.12      6.79 o 
   4  11  13     2959.94     3020.48     56.30 o 
   5  11  13      478.12      469.95     21.34 o 
   6  11  13       74.07       47.90      9.60 o 
  -8  12  13       55.22       66.45     12.84 o 
  -7  12  13     2368.27     2430.20     66.03 o 
  -6  12  13       86.11       92.29     10.59 o 
  -5  12  13     1421.63     1333.35     38.09 o 
  -4  12  13      878.45      847.13     28.89 o 
  -3  12  13     2250.99     2242.69     43.88 o 
  -2  12  13       35.61       39.41      9.09 o 
  -1  12  13      698.10      769.59     19.21 o 
   0  12  13     1979.95     1934.82     34.73 o 
   1  12  13      933.22      935.28     24.84 o 
   2  12  13      399.94      389.19     16.72 o 
   3  12  13     3769.93     3653.88     65.08 o 
   4  12  13      595.16      602.68     23.74 o 
   5  12  13      751.88      722.82     23.53 o 
   6  12  13      357.04      363.11     18.25 o 
  -7  13  13     1845.41     1744.62     63.32 o 
  -6  13  13       99.25       92.77     13.11 o 
  -5  13  13     1171.59     1204.36     36.43 o 
  -4  13  13      192.33      185.96     15.78 o 
  -3  13  13       67.77       58.79      8.69 o 
  -2  13  13      679.79      703.95     21.39 o 
  -1  13  13     1010.24     1072.30     23.83 o 
   0  13  13      263.40      240.92     14.86 o 
   1  13  13     2708.97     2746.75     51.94 o 
   2  13  13      201.95      173.32     12.42 o 
   3  13  13        3.03       -4.82      6.96 o 
   4  13  13      217.87      173.73     14.89 o 
   5  13  13     1130.94     1062.21     29.45 o 
  -7  14  13      104.62      112.54     14.71 o 
  -6  14  13     2918.64     3043.93     69.93 o 
  -5  14  13      119.03      103.30     13.48 o 
  -4  14  13     1879.32     1843.04     48.15 o 
  -3  14  13      225.31      193.44     15.43 o 
  -2  14  13     1150.59     1165.06     29.47 o 
  -1  14  13      201.06      184.43     11.21 o 
   0  14  13     4051.19     4128.04     63.74 o 
   1  14  13        0.20        6.28      7.41 o 
   2  14  13      191.67      172.34     12.98 o 
   3  14  13      161.73      126.79     13.19 o 
   4  14  13      111.49      103.45     12.11 o 
  -6  15  13      194.75      165.62     20.93 o 
  -5  15  13       48.41       68.96     12.28 o 
  -4  15  13     2699.84     2627.96     85.56 o 
  -3  15  13      181.42      182.33     13.16 o 
  -2  15  13     4789.72     4701.50    107.06 o 
  -1  15  13      479.19      490.81     19.22 o 
   0  15  13      112.70      115.16     11.27 o 
   1  15  13      721.69      716.09     23.36 o 
   2  15  13     2299.99     2165.49     51.78 o 
   3  15  13        0.14      -11.42      7.61 o 
  -4  16  13       14.76       20.13     11.78 o 
  -3  16  13     2869.31     2905.49     56.60 o 
  -2  16  13       26.67       16.53      8.36 o 
  -1  16  13      751.45      853.44     30.94 o 
   0  16  13      427.20      460.01     19.39 o 
   1  16  13      216.86      212.00     16.47 o 
   2  16  13      205.21      167.92     15.78 o 
 -10   0  14     2781.71     2615.34     74.25 o 
  -8   0  14     3440.80     3286.87     94.62 o 
  -6   0  14     4594.46     4534.17    108.86 o 
  -4   0  14     7242.36     7395.11    165.17 o 
  -2   0  14     1670.10     1854.03     50.75 o 
   0   0  14     6190.18     5975.65    190.14 o 
   2   0  14     6362.03     6058.24    130.34 o 
   4   0  14       62.69       97.05     30.78 o 
   6   0  14     6130.39     6224.91    194.53 o 
   8   0  14      420.84      418.48     37.26 o 
 -11   1  14     1300.58     1366.08     41.05 o 
 -10   1  14     1040.68      993.33     27.73 o 
  -9   1  14      147.49      153.27     11.94 o 
  -8   1  14     4576.97     4217.01     74.12 o 
  -7   1  14     1905.93     1867.90     39.01 o 
  -6   1  14      175.00      137.50     10.25 o 
  -5   1  14     4466.49     4495.74     75.79 o 
  -4   1  14     3083.79     3133.40     55.43 o 
  -3   1  14     2332.84     2177.71     41.55 o 
  -2   1  14     8207.27     8070.63    125.24 o 
  -1   1  14     7218.08     7096.17     87.12 o 
   0   1  14       63.21       59.14      7.16 o 
   1   1  14     6937.60     6991.67     94.18 o 
   2   1  14       34.19       45.74      5.56 o 
   3   1  14        0.97       -2.78      5.09 o 
   4   1  14     3812.11     3827.34     62.83 o 
   5   1  14     1856.48     1966.31     54.17 o 
   6   1  14        5.37       -2.83     10.16 o 
   7   1  14      775.55      882.38     35.33 o 
   8   1  14     2700.33     2697.79     74.12 o 
 -11   2  14      119.08      183.21     22.71 o 
 -10   2  14        0.55        4.40      7.27 o 
  -9   2  14     4554.07     4480.37     78.96 o 
  -8   2  14      643.07      552.00     19.54 o 
  -7   2  14     3699.62     3606.77     71.05 o 
  -6   2  14       28.47       24.19      6.68 o 
  -5   2  14     1724.71     1762.96     36.13 o 
  -4   2  14        6.53        3.61      5.55 o 
  -3   2  14    20467.92    19949.22    295.78 o 
  -2   2  14       81.99       89.14      7.82 o 
  -1   2  14     4182.16     4151.63     53.56 o 
   0   2  14       24.57       43.02      5.12 o 
   1   2  14     2205.63     2197.45     34.75 o 
   2   2  14      240.73      220.51      9.53 o 
   3   2  14     6754.21     6799.70    103.11 o 
   4   2  14     1366.10     1315.30     32.50 o 
   5   2  14      383.15      437.14     18.86 o 
   6   2  14        1.83      -13.58      9.05 o 
   7   2  14     2370.55     2611.97     76.83 o 
   8   2  14      112.34      122.67     17.45 o 
 -10   3  14     1532.14     1510.72     36.19 o 
  -9   3  14      106.99       84.09     10.07 o 
  -8   3  14     2039.05     1963.54     41.39 o 
  -7   3  14     2476.92     2320.22     45.86 o 
  -6   3  14      741.77      619.40     19.33 o 
  -5   3  14     2337.23     2320.80     44.43 o 
  -4   3  14     4492.81     4495.86     75.29 o 
  -3   3  14      456.16      426.95     23.98 o 
  -2   3  14     2912.10     2904.60     44.08 o 
  -1   3  14     4404.61     4536.41     58.10 o 
   0   3  14       57.36       61.31      6.21 o 
   1   3  14     2421.04     2352.42     36.91 o 
   2   3  14      939.10      948.41     20.37 o 
   3   3  14        2.25       14.24      9.53 o 
   4   3  14     2106.20     2128.83     46.02 o 
   5   3  14     3437.08     3466.04     68.45 o 
   6   3  14      196.92      199.88     18.35 o 
   7   3  14     1666.72     1634.82     51.19 o 
   8   3  14     1945.05     1916.77     58.74 o 
 -10   4  14     1392.79     1441.17     41.79 o 
  -9   4  14      132.26      155.42     12.15 o 
  -8   4  14      527.36      508.27     18.90 o 
  -7   4  14       24.39       27.69      7.59 o 
  -6   4  14     9142.25     9020.35    142.11 o 
  -5   4  14        5.05        3.20      7.81 o 
  -4   4  14      271.62      296.31     13.41 o 
  -3   4  14      326.51      343.07     13.65 o 
  -2   4  14      752.21      805.99     17.20 o 
  -1   4  14      742.10      710.72     17.04 o 
   0   4  14     4611.75     4549.42     70.59 o 
   1   4  14     2234.03     2220.25     35.52 o 
   2   4  14     5916.27     5789.65     80.42 o 
   3   4  14       16.60       23.47      5.48 o 
   4   4  14     2198.99     2218.89     47.75 o 
   5   4  14      138.35      117.42     11.60 o 
   6   4  14     6903.60     6808.17    149.19 o 
   7   4  14      491.68      402.06     32.27 o 
   8   4  14     1303.24     1350.02     47.17 o 
 -10   5  14     1526.58     1515.70     43.61 o 
  -9   5  14       66.14       57.27      9.36 o 
  -8   5  14     1485.25     1452.16     33.99 o 
  -7   5  14      748.28      704.50     21.75 o 
  -6   5  14       71.63       62.13      9.97 o 
  -5   5  14     2554.88     2419.08     46.27 o 
  -4   5  14     3058.83     3056.32     54.92 o 
  -3   5  14      553.36      584.13     17.70 o 
  -2   5  14     7499.39     7693.34    105.33 o 
  -1   5  14     4108.44     3984.54    125.20 o 
   0   5  14      306.79      277.29     18.88 o 
   1   5  14     6538.34     6594.20     90.32 o 
   2   5  14     3543.87     3616.41     53.65 o 
   3   5  14      478.06      474.61     16.01 o 
   4   5  14      915.49      891.62     23.02 o 
   5   5  14     3785.11     3751.16     73.74 o 
   6   5  14       41.39       35.36      9.45 o 
   7   5  14      889.33      922.73     37.10 o 
   8   5  14     1543.80     1592.74     52.31 o 
 -10   6  14       27.38       32.38     10.89 o 
  -9   6  14     4779.03     4713.74     83.35 o 
  -8   6  14       19.13       19.66      7.87 o 
  -7   6  14     2266.50     2399.70     47.90 o 
  -6   6  14      186.17      180.97     11.87 o 
  -5   6  14     2133.58     2082.88     41.63 o 
  -4   6  14        5.12        7.68      6.35 o 
  -3   6  14    15797.95    15721.44    236.43 o 
  -2   6  14      152.67      169.41     16.64 o 
  -1   6  14     2285.44     2354.83     61.35 o 
   0   6  14        1.29        5.23      3.78 o 
   1   6  14     2849.69     2859.99     44.23 o 
   2   6  14       65.20       70.10      6.86 o 
   3   6  14     4534.61     4629.73     75.44 o 
   4   6  14        6.56       10.60      6.49 o 
   5   6  14     1167.87     1133.03     27.67 o 
   6   6  14      193.16      202.52     18.28 o 
   7   6  14      658.06      661.06     41.30 o 
 -10   7  14      197.81      169.50     16.53 o 
  -9   7  14       41.10       56.87     11.67 o 
  -8   7  14     2078.77     2179.83     45.71 o 
  -7   7  14     4769.97     4707.24     81.96 o 
  -6   7  14      473.92      481.98     18.13 o 
  -5   7  14     2084.62     2121.90     42.57 o 
  -4   7  14     5063.14     4947.43     82.93 o 
  -3   7  14      210.94      203.36     11.58 o 
  -2   7  14     2075.33     2046.26     38.49 o 
  -1   7  14     3810.34     3727.90     54.77 o 
   0   7  14       95.30       75.43      6.58 o 
   1   7  14     3601.30     3538.26     53.00 o 
   2   7  14     2205.62     2223.61     36.88 o 
   3   7  14      146.49      121.99     11.56 o 
   4   7  14     2343.05     2352.46     44.81 o 
   5   7  14     2353.09     2296.22     44.74 o 
   6   7  14        4.95       -7.78      8.21 o 
   7   7  14     1881.23     1949.94    118.44 o 
  -9   8  14      333.68      367.17     21.41 o 
  -8   8  14      250.04      216.63     14.38 o 
  -7   8  14      189.50      173.45     15.10 o 
  -6   8  14     3271.98     3275.17     60.58 o 
  -5   8  14      346.22      336.78     15.50 o 
  -4   8  14     4832.78     4866.58     82.19 o 
  -3   8  14      110.27      118.30     14.66 o 
  -2   8  14     1551.22     1511.43     38.18 o 
  -1   8  14       11.50       11.47      5.06 o 
   0   8  14    13885.60    13598.89    239.21 o 
   1   8  14       32.19       40.62      6.40 o 
   2   8  14     2824.57     2795.41     50.27 o 
   3   8  14        7.15       10.07      6.88 o 
   4   8  14     2410.76     2446.05     46.80 o 
   5   8  14       32.11       46.90      8.71 o 
   6   8  14     5317.90     5127.98     98.71 o 
   7   8  14       28.40       27.17     10.50 o 
  -9   9  14        6.73      -13.52      9.02 o 
  -8   9  14     1342.69     1318.24     33.43 o 
  -7   9  14      294.83      289.67     17.22 o 
  -6   9  14      258.71      250.96     14.32 o 
  -5   9  14     5187.84     5125.95     87.10 o 
  -4   9  14     5191.00     5003.01     98.38 o 
  -3   9  14      707.84      660.99     24.09 o 
  -2   9  14     7646.27     7810.63    121.09 o 
  -1   9  14      235.70      267.66     11.37 o 
   0   9  14      142.88      126.58      8.67 o 
   1   9  14     5458.78     5388.97     77.10 o 
   2   9  14     3871.88     3871.93     65.93 o 
   3   9  14      119.39      107.95     10.22 o 
   4   9  14     2699.34     2673.12     50.45 o 
   5   9  14     1070.01     1055.60     27.48 o 
   6   9  14      324.92      303.46     19.69 o 
  -9  10  14     3151.86     3269.35     75.55 o 
  -8  10  14       16.98       18.00     10.14 o 
  -7  10  14     2620.24     2663.74     53.47 o 
  -6  10  14       91.11       94.79     12.39 o 
  -5  10  14     2624.82     2598.95     50.91 o 
  -4  10  14        6.49       10.02      8.69 o 
  -3  10  14     6622.64     6419.03    122.00 o 
  -2  10  14        0.72        4.99      6.37 o 
  -1  10  14     5420.21     5317.82     86.66 o 
   0  10  14     1294.21     1256.07     25.29 o 
   1  10  14     1626.15     1603.64     30.18 o 
   2  10  14       63.12       64.89      8.80 o 
   3  10  14     3360.47     3272.89     58.95 o 
   4  10  14       14.86       14.74      7.81 o 
   5  10  14      368.15      306.33     16.05 o 
   6  10  14      707.30      683.35     22.79 o 
  -8  11  14      350.69      336.35     22.19 o 
  -7  11  14     1414.14     1433.46     35.35 o 
  -6  11  14      903.33      935.80     26.78 o 
  -5  11  14     2393.62     2355.65     55.80 o 
  -4  11  14     1954.97     1946.14     48.40 o 
  -3  11  14       27.05       40.17     12.12 o 
  -2  11  14     2710.96     2655.00     49.59 o 
  -1  11  14     2076.83     1953.68     45.18 o 
   0  11  14      292.61      281.52     12.68 o 
   1  11  14     3055.71     3049.18     69.99 o 
   2  11  14      956.14      976.03     25.83 o 
   3  11  14       37.55       29.58      8.05 o 
   4  11  14      454.96      498.20     19.31 o 
   5  11  14     2585.32     2537.32     57.71 o 
  -7  12  14       87.10       90.16     11.39 o 
  -6  12  14     3749.96     3793.19     81.64 o 
  -5  12  14      705.06      697.09     26.95 o 
  -4  12  14     2048.44     2151.81     52.69 o 
  -3  12  14     1479.63     1508.41     33.61 o 
  -2  12  14      886.42      847.28     23.62 o 
  -1  12  14        1.59       -5.37      7.05 o 
   0  12  14     3076.71     3145.05     50.39 o 
   1  12  14      275.16      280.66     15.01 o 
   2  12  14     1780.55     1794.76     38.59 o 
   3  12  14      249.80      232.12     14.16 o 
   4  12  14     1475.78     1460.39     34.79 o 
   5  12  14        1.28       -1.58      7.95 o 
  -7  13  14     1532.44     1589.60     56.88 o 
  -6  13  14      335.74      300.50     29.44 o 
  -5  13  14      141.22      132.37     14.39 o 
  -4  13  14     2400.81     2405.14     57.79 o 
  -3  13  14      121.81      110.02     14.86 o 
  -2  13  14     3635.19     3752.94     66.71 o 
  -1  13  14      766.33      755.49     22.63 o 
   0  13  14       45.34       46.24      7.69 o 
   1  13  14      491.01      526.83     31.23 o 
   2  13  14     2529.86     2478.39     49.05 o 
   3  13  14        1.44      -12.69      8.46 o 
   4  13  14      363.73      298.85     20.97 o 
  -6  14  14      229.69      268.96     21.98 o 
  -5  14  14      686.58      690.46     27.77 o 
  -4  14  14        0.71        6.90      9.71 o 
  -3  14  14     4162.21     4222.00     74.29 o 
  -2  14  14        2.94       -2.42      7.72 o 
  -1  14  14      942.55      917.68     25.73 o 
   0  14  14      171.35      137.06     11.73 o 
   1  14  14      874.28      830.33     24.86 o 
   2  14  14       51.04       32.59      8.86 o 
   3  14  14     1440.95     1424.35     39.66 o 
  -5  15  14     1370.87     1425.86     42.38 o 
  -4  15  14      440.30      427.27     35.22 o 
  -3  15  14      564.93      594.03     21.35 o 
  -2  15  14     1852.61     1898.49     41.48 o 
  -1  15  14     1509.78     1493.38     35.31 o 
   0  15  14       77.84       82.35     10.36 o 
   1  15  14     2477.68     2516.57     50.58 o 
   2  15  14     1304.42     1419.86     35.09 o 
  -3  16  14      150.65      138.08     17.55 o 
  -2  16  14      355.31      361.71     19.59 o 
  -1  16  14       44.48       55.18     11.54 o 
   0  16  14     3773.34     3739.52     80.56 o 
  -9   0  15    11139.58    10837.06    242.00 o 
  -7   0  15     1018.63     1050.74     38.37 o 
  -5   0  15      275.10      278.00     23.93 o 
  -3   0  15     6300.44     6137.48    139.71 o 
  -1   0  15     3391.41     3479.57     65.42 o 
   1   0  15     7578.62     7494.53    158.25 o 
   3   0  15     3522.05     3605.97     84.37 o 
   5   0  15       82.89      108.08     20.15 o 
   7   0  15      641.65      704.44     45.84 o 
 -10   1  15     1571.42     1622.45     38.37 o 
  -9   1  15      188.09      190.70     13.37 o 
  -8   1  15     2447.84     2460.06     49.11 o 
  -7   1  15     2762.34     2850.65     54.06 o 
  -6   1  15      106.85      104.95     11.35 o 
  -5   1  15     2974.27     3079.61     55.94 o 
  -4   1  15     1604.90     1723.67     35.47 o 
  -3   1  15       27.35       51.03      7.15 o 
  -2   1  15     3745.84     3664.91     62.62 o 
  -1   1  15     4402.10     4356.05     62.75 o 
   0   1  15      160.94      157.32      7.86 o 
   1   1  15      447.10      481.96     13.26 o 
   2   1  15      993.08      918.43     21.69 o 
   3   1  15       27.65       30.60      6.62 o 
   4   1  15     1629.12     1726.73     34.23 o 
   5   1  15     3555.67     3628.16     87.17 o 
   6   1  15       23.16       30.94     11.57 o 
   7   1  15     1385.72     1493.84     48.80 o 
 -10   2  15      931.82      950.33     27.77 o 
  -9   2  15        0.76       17.57      7.76 o 
  -8   2  15      738.63      749.08     23.09 o 
  -7   2  15       28.50       38.32     11.83 o 
  -6   2  15     6642.04     6542.51    106.83 o 
  -5   2  15       46.53       58.20      8.11 o 
  -4   2  15     1429.05     1600.97     33.72 o 
  -3   2  15        7.61       38.61     14.36 o 
  -2   2  15     2840.33     2958.74     52.49 o 
  -1   2  15      161.86      190.75      8.74 o 
   0   2  15     3412.72     3381.52     56.52 o 
   1   2  15      197.62      187.92      8.88 o 
   2   2  15     2357.93     2428.64     42.95 o 
   3   2  15      539.29      547.55     16.72 o 
   4   2  15     2120.02     2041.47     44.86 o 
   5   2  15       31.51       24.17      8.90 o 
   6   2  15     4070.85     4197.30    100.11 o 
   7   2  15      106.52      133.81     32.85 o 
 -10   3  15     1249.85     1210.71     32.08 o 
  -9   3  15      142.10      134.72     12.01 o 
  -8   3  15     3357.12     3481.14     64.40 o 
  -7   3  15     2007.57     2077.44     42.95 o 
  -6   3  15      668.60      630.93     20.22 o 
  -5   3  15     2041.92     1979.03     40.03 o 
  -4   3  15     5412.57     5376.79     88.73 o 
  -3   3  15      111.40       98.16      8.72 o 
  -2   3  15       76.17       96.21      8.80 o 
  -1   3  15     1591.57     1552.14     30.65 o 
   0   3  15      903.08      903.28     21.47 o 
   1   3  15     3389.16     3529.14     52.17 o 
   2   3  15     3918.06     3870.78     56.83 o 
   3   3  15        5.75        1.20      5.59 o 
   4   3  15     1311.34     1358.85     34.18 o 
   5   3  15     1220.91     1168.80     38.92 o 
   6   3  15      157.28      156.67     16.92 o 
   7   3  15     1682.68     1720.30     54.02 o 
 -10   4  15      355.39      335.65     18.94 o 
  -9   4  15     4456.77     4365.43     78.35 o 
  -8   4  15        2.49       10.15      7.48 o 
  -7   4  15     3197.31     3035.10     57.16 o 
  -6   4  15      337.90      377.85     20.58 o 
  -5   4  15     1471.05     1505.76     33.26 o 
  -4   4  15      181.08      152.23     10.45 o 
  -3   4  15     3558.74     3489.87     61.00 o 
  -2   4  15       52.44       46.17      7.55 o 
  -1   4  15      671.28      693.31     18.32 o 
   0   4  15        1.39        5.80      8.15 o 
   1   4  15     3970.78     3888.82     56.94 o 
   2   4  15       84.18       79.11      8.02 o 
   3   4  15     5254.71     5359.92     76.04 o 
   4   4  15      219.37      228.03     14.66 o 
   5   4  15     2181.22     2216.46     49.49 o 
   6   4  15      291.45      248.60     37.65 o 
   7   4  15      529.62      552.27     29.34 o 
 -10   5  15      580.77      584.99     26.18 o 
  -9   5  15       43.93       42.29      8.99 o 
  -8   5  15     2081.91     2032.13     43.36 o 
  -7   5  15     2250.51     2239.31     45.70 o 
  -6   5  15       15.91        9.66      7.07 o 
  -5   5  15     1188.68     1238.21     29.28 o 
  -4   5  15      948.92     1019.77     32.68 o 
  -3   5  15      177.83      209.50     22.15 o 
  -2   5  15     1331.63     1306.32     33.87 o 
  -1   5  15      629.29      667.11     18.30 o 
   0   5  15       84.14       86.99      6.97 o 
   1   5  15     5994.87     5904.44     82.23 o 
   2   5  15     3309.97     3358.89     51.03 o 
   3   5  15       41.90       30.97      7.40 o 
   4   5  15     2094.80     2133.77     47.34 o 
   5   5  15     1518.04     1536.83     38.79 o 
   6   5  15        1.24       -6.12      9.73 o 
   7   5  15     1554.09     1710.45     53.85 o 
 -10   6  15      553.65      552.38     25.75 o 
  -9   6  15       98.85      139.70     12.37 o 
  -8   6  15      468.69      451.28     18.91 o 
  -7   6  15      380.89      407.33     17.64 o 
  -6   6  15     6279.35     6055.56    100.77 o 
  -5   6  15      410.23      365.16     15.70 o 
  -4   6  15     1552.38     1624.73     34.79 o 
  -3   6  15       14.44       28.28      8.41 o 
  -2   6  15     1539.59     1499.01     37.61 o 
  -1   6  15      122.62      118.01     11.29 o 
   0   6  15     4512.34     4587.86     74.89 o 
   1   6  15        0.62       -1.04      5.12 o 
   2   6  15     2635.61     2661.76     42.59 o 
   3   6  15       12.88       15.16     11.14 o 
   4   6  15      828.53      775.43     22.09 o 
   5   6  15       70.10       73.17     10.93 o 
   6   6  15     2447.78     2322.38     79.82 o 
   7   6  15       52.40       59.52     23.41 o 
  -9   7  15       42.09       28.34      8.84 o 
  -8   7  15     2733.25     2741.28     54.56 o 
  -7   7  15     1365.85     1389.15     33.59 o 
  -6   7  15      134.97      134.35     11.45 o 
  -5   7  15     1868.51     1881.82     39.66 o 
  -4   7  15     6362.75     6048.03     99.43 o 
  -3   7  15        1.55        4.11      7.39 o 
  -2   7  15     1522.96     1564.83     39.21 o 
  -1   7  15     1530.31     1567.43     58.25 o 
   0   7  15        0.17       12.72      3.98 o 
   1   7  15     2935.28     2852.14     45.04 o 
   2   7  15     3578.51     3629.78     55.10 o 
   3   7  15       25.61       16.17      6.87 o 
   4   7  15     1413.24     1380.25     31.30 o 
   5   7  15     1621.28     1573.03     40.21 o 
   6   7  15      167.91      150.35     14.30 o 
  -9   8  15     3498.27     3496.37     78.73 o 
  -8   8  15      142.95      153.30     17.25 o 
  -7   8  15     1022.80     1037.80     28.33 o 
  -6   8  15      495.68      551.96     19.83 o 
  -5   8  15      538.68      520.01     23.02 o 
  -4   8  15       17.85       29.17      9.12 o 
  -3   8  15     7327.72     7219.73    134.78 o 
  -2   8  15      135.06      127.68     14.43 o 
  -1   8  15     3642.19     3664.93     62.66 o 
   0   8  15        0.68       16.22      5.33 o 
   1   8  15     5016.44     5002.86     72.35 o 
   2   8  15      388.08      398.11     16.07 o 
   3   8  15     4786.79     4686.80     77.92 o 
   4   8  15        1.55      -10.27      7.66 o 
   5   8  15      615.34      641.84     21.27 o 
   6   8  15       57.28       63.56     13.77 o 
  -9   9  15      303.20      251.10     19.46 o 
  -8   9  15     1175.88     1189.33     32.01 o 
  -7   9  15     3639.94     3706.73     68.81 o 
  -6   9  15       14.09       23.47      8.17 o 
  -5   9  15     2689.57     2804.58     69.63 o 
  -4   9  15     1702.45     1759.83     44.59 o 
  -3   9  15       96.18       96.00     13.14 o 
  -2   9  15     1658.96     1641.08     41.65 o 
  -1   9  15     1896.59     1986.13     39.32 o 
   0   9  15      138.56      128.54      8.88 o 
   1   9  15     5071.61     4998.19     72.86 o 
   2   9  15     1274.56     1240.51     44.81 o 
   3   9  15       73.01       64.33      8.92 o 
   4   9  15      421.80      359.08     16.16 o 
   5   9  15     2503.03     2440.14     48.45 o 
   6   9  15       46.21       33.65     16.15 o 
  -8  10  15     1044.16     1044.88     35.96 o 
  -7  10  15      199.71      239.63     15.37 o 
  -6  10  15     4333.39     4454.13     79.35 o 
  -5  10  15      123.84      141.24     14.45 o 
  -4  10  15     1085.54     1065.95     33.05 o 
  -3  10  15      531.09      525.39     22.29 o 
  -2  10  15      233.12      221.58     19.78 o 
  -1  10  15       39.74       37.00      7.77 o 
   0  10  15     5022.59     5025.62     73.28 o 
   1  10  15      335.75      339.46     16.55 o 
   2  10  15     1255.21     1199.81     29.23 o 
   3  10  15      161.77      154.73     11.75 o 
   4  10  15      942.86      886.81     25.27 o 
   5  10  15      322.74      320.86     19.32 o 
  -7  11  15      321.72      342.72     27.03 o 
  -6  11  15      436.72      490.03     23.57 o 
  -5  11  15     1172.77     1241.74     37.21 o 
  -4  11  15     3105.97     3061.63     68.11 o 
  -3  11  15      137.56      120.36     13.02 o 
  -2  11  15     1435.24     1463.76     32.93 o 
  -1  11  15      396.26      409.36     16.51 o 
   0  11  15      142.28      126.41     10.65 o 
   1  11  15      783.72      783.42     22.93 o 
   2  11  15     3810.96     3783.06     69.93 o 
   3  11  15        8.37       11.42     11.63 o 
   4  11  15     1722.78     1752.66     38.87 o 
   5  11  15      498.11      496.98     24.36 o 
  -7  12  15      972.87     1035.10     34.97 o 
  -6  12  15        0.70       -5.76      8.99 o 
  -5  12  15      234.97      285.87     19.35 o 
  -4  12  15      256.86      242.91     17.52 o 
  -3  12  15     4259.87     4226.26     87.94 o 
  -2  12  15      238.28      248.25     13.93 o 
  -1  12  15       93.80      116.24     10.68 o 
   0  12  15     1522.39     1530.54     46.95 o 
   1  12  15     2616.25     2637.47     50.58 o 
   2  12  15        5.87        7.92      7.47 o 
   3  12  15     2175.65     2116.50     44.19 o 
   4  12  15      146.39      131.70     14.30 o 
  -6  13  15       14.83        2.77     10.03 o 
  -5  13  15      332.30      354.02     21.76 o 
  -4  13  15       53.22       52.94     11.89 o 
  -3  13  15      230.06      203.85     16.64 o 
  -2  13  15      914.71      893.82     25.56 o 
  -1  13  15     3235.93     3358.23     61.42 o 
   0  13  15      622.33      570.83     24.21 o 
   1  13  15     1214.87     1214.52     30.68 o 
   2  13  15      202.11      172.81     12.95 o 
   3  13  15        0.11       -6.21      7.68 o 
  -5  14  15        3.35      -12.76      8.51 o 
  -4  14  15      819.18      884.87     32.29 o 
  -3  14  15       97.92       77.93     12.89 o 
  -2  14  15      196.71      156.83     12.60 o 
  -1  14  15      153.38      151.63     12.38 o 
   0  14  15     2933.78     3088.89     68.59 o 
   1  14  15       14.48        9.36      8.27 o 
   2  14  15      866.72      865.83     26.58 o 
  -3  15  15       22.44        8.30     10.44 o 
  -2  15  15     2424.87     2596.78     52.13 o 
  -1  15  15      888.02      918.82     31.57 o 
   0  15  15        4.68       -7.90      9.18 o 
 -10   0  16     2606.02     2614.03     76.14 o 
  -8   0  16      627.37      576.35     29.46 o 
  -6   0  16     7497.90     7357.57    168.57 o 
  -4   0  16     2256.89     2355.59     64.24 o 
  -2   0  16      166.15      154.97     14.79 o 
   0   0  16     8607.49     8937.63    186.38 o 
   2   0  16     2652.39     2609.35    103.31 o 
   4   0  16     2892.31     2921.60     72.88 o 
   6   0  16     3402.14     3604.18    126.79 o 
 -10   1  16      438.83      475.84     20.23 o 
  -9   1  16       13.96       27.25      8.60 o 
  -8   1  16     2748.27     2739.81     65.34 o 
  -7   1  16     2213.52     2179.01     48.04 o 
  -6   1  16      127.89      138.37     11.25 o 
  -5   1  16     2855.53     2869.50     56.36 o 
  -4   1  16     4078.59     3989.21     69.27 o 
  -3   1  16       52.06       62.83      7.95 o 
  -2   1  16     7990.86     7932.89    124.73 o 
  -1   1  16      888.95      881.01     22.18 o 
   0   1  16     1241.89     1225.55     22.93 o 
   1   1  16     2327.33     2405.83     42.53 o 
   2   1  16     1190.16     1249.68     26.95 o 
   3   1  16      194.50      161.79     10.60 o 
   4   1  16     2498.39     2475.11     52.47 o 
   5   1  16     2150.25     2259.22     69.64 o 
   6   1  16      166.34      135.73     16.54 o 
   7   1  16      796.75      924.52     38.27 o 
 -10   2  16       26.55       13.91      8.48 o 
  -9   2  16     5010.67     4891.66     86.47 o 
  -8   2  16       11.69        2.47      7.41 o 
  -7   2  16     1562.98     1481.00     34.36 o 
  -6   2  16        0.08       23.57      7.25 o 
  -5   2  16     2162.36     2056.80     41.70 o 
  -4   2  16       37.69       26.12      7.01 o 
  -3   2  16    10626.23    10299.19    206.11 o 
  -2   2  16      328.61      365.30     18.08 o 
  -1   2  16     2593.42     2599.78     55.41 o 
   0   2  16      614.75      614.68     17.51 o 
   1   2  16     2536.03     2492.04     39.52 o 
   2   2  16      118.22      123.20      9.24 o 
   3   2  16     3760.50     3916.95     64.84 o 
   4   2  16      237.42      234.62     19.55 o 
   5   2  16     1028.57     1020.33     36.79 o 
   6   2  16       31.61        9.57     11.88 o 
   7   2  16      960.09     1106.07     41.72 o 
 -10   3  16     1261.28     1245.73     33.17 o 
  -9   3  16      166.91      142.32     12.51 o 
  -8   3  16      709.45      668.62     22.39 o 
  -7   3  16     1739.55     1666.07     37.40 o 
  -6   3  16       67.64       63.41      8.92 o 
  -5   3  16     2682.60     2615.80     50.11 o 
  -4   3  16     1162.72     1144.10     27.61 o 
  -3   3  16      149.27      143.29     10.47 o 
  -2   3  16     6037.75     5955.77    111.79 o 
  -1   3  16     4325.63     4335.62     84.54 o 
   0   3  16       93.98       78.00      7.86 o 
   1   3  16     1865.53     1951.86     32.92 o 
   2   3  16     1259.48     1322.41     28.24 o 
   3   3  16       41.32       27.14      7.28 o 
   4   3  16     1342.48     1347.22     34.70 o 
   5   3  16     1895.36     1951.27     45.70 o 
   6   3  16       23.15       20.20     18.33 o 
   7   3  16     3650.32     3738.89     94.30 o 
  -9   4  16        0.74        0.46      7.60 o 
  -8   4  16        9.77       16.72      7.77 o 
  -7   4  16      257.88      239.80     15.42 o 
  -6   4  16     5503.85     5539.54     93.51 o 
  -5   4  16      529.18      503.43     17.90 o 
  -4   4  16     1230.16     1234.28     34.51 o 
  -3   4  16      660.80      661.38     19.78 o 
  -2   4  16     1113.54     1196.92     32.44 o 
  -1   4  16      481.49      453.27     18.85 o 
   0   4  16     3682.58     3590.94     81.47 o 
   1   4  16      606.84      601.65     15.90 o 
   2   4  16     4273.62     4213.54     61.99 o 
   3   4  16        8.21        2.68      7.01 o 
   4   4  16      462.18      448.30     19.30 o 
   5   4  16       52.92       54.18      9.98 o 
   6   4  16     4674.26     4789.68    112.62 o 
  -9   5  16        5.61        6.71      7.97 o 
  -8   5  16     1505.03     1478.05     35.57 o 
  -7   5  16      629.06      614.13     21.24 o 
  -6   5  16        1.99       11.46      7.29 o 
  -5   5  16     1414.06     1445.17     33.24 o 
  -4   5  16     1002.43      960.05     29.75 o 
  -3   5  16       16.67       28.05      8.46 o 
  -2   5  16     3808.25     3852.26     77.75 o 
  -1   5  16      938.50      929.65     27.71 o 
   0   5  16      254.97      227.16     11.98 o 
   1   5  16     3655.24     3794.50     56.62 o 
   2   5  16     1424.87     1449.06     27.53 o 
   3   5  16       90.31       87.25     10.21 o 
   4   5  16     1489.60     1481.20     37.52 o 
   5   5  16     1166.74     1248.95     34.53 o 
   6   5  16       79.04       53.67     13.52 o 
  -9   6  16     4451.20     4531.72     82.08 o 
  -8   6  16        0.28        0.54      7.52 o 
  -7   6  16     1484.59     1456.01     34.79 o 
  -6   6  16      563.74      561.70     19.84 o 
  -5   6  16      688.58      723.53     22.30 o 
  -4   6  16        1.77       -4.49      7.28 o 
  -3   6  16     8131.58     7882.17    145.58 o 
  -2   6  16       16.25       15.36      8.04 o 
  -1   6  16     2541.14     2387.81    117.67 o 
   0   6  16      142.59      136.10      9.94 o 
   1   6  16      577.41      571.98     15.86 o 
   2   6  16      221.48      199.56     10.52 o 
   3   6  16     3035.61     3065.50     54.71 o 
   4   6  16      123.51      109.42     11.66 o 
   5   6  16      570.50      561.12     22.76 o 
   6   6  16      101.13       69.06     14.12 o 
  -9   7  16      179.92      203.98     14.91 o 
  -8   7  16     1460.33     1418.90     35.37 o 
  -7   7  16     1966.37     1882.23     41.60 o 
  -6   7  16       75.00       70.46      9.83 o 
  -5   7  16     2534.32     2545.69     50.02 o 
  -4   7  16     2191.08     2183.49     51.65 o 
  -3   7  16      417.45      421.98     19.81 o 
  -2   7  16     1722.47     1725.53     42.93 o 
  -1   7  16     1913.21     1910.03     45.53 o 
   0   7  16      376.45      368.02     24.49 o 
   1   7  16     2581.08     2498.64     41.08 o 
   2   7  16     2023.25     1979.08     39.42 o 
   3   7  16      151.45      149.08     11.37 o 
   4   7  16      854.48      844.17     27.38 o 
   5   7  16     1123.86     1141.64     33.46 o 
   6   7  16        0.00        0.50     12.69 o 
  -8   8  16      987.74     1023.03     29.60 o 
  -7   8  16       53.08       41.17      9.22 o 
  -6   8  16     4801.20     4807.41     84.26 o 
  -5   8  16        0.20        3.67      8.60 o 
  -4   8  16     2044.90     2014.43     52.60 o 
  -3   8  16      153.49      159.90     13.87 o 
  -2   8  16      433.16      445.26     20.26 o 
  -1   8  16      179.04      187.03     11.88 o 
   0   8  16     4814.16     4801.14     79.40 o 
   1   8  16     1456.73     1354.20     26.85 o 
   2   8  16     3860.61     3835.70     65.93 o 
   3   8  16       45.56       28.60      7.78 o 
   4   8  16     1189.36     1122.90     28.50 o 
   5   8  16        1.75      -11.83      7.89 o 
  -8   9  16     2066.97     2075.10     46.19 o 
  -7   9  16     2004.14     2086.91     45.53 o 
  -6   9  16       73.88       65.93      9.90 o 
  -5   9  16     1887.14     1972.38     50.93 o 
  -4   9  16     2107.24     2048.84     50.34 o 
  -3   9  16        9.86        8.39      8.66 o 
  -2   9  16     5542.37     5495.33    107.23 o 
  -1   9  16     1797.21     1820.09     37.46 o 
   0   9  16       38.77       44.83      8.15 o 
   1   9  16     3655.96     3770.03     64.71 o 
   2   9  16     1196.32     1191.78     28.85 o 
   3   9  16      331.27      324.15     15.60 o 
   4   9  16      759.68      729.92     23.05 o 
   5   9  16      733.37      740.38     27.05 o 
  -7  10  16     1286.46     1376.18     35.11 o 
  -6  10  16       11.31       19.74      9.71 o 
  -5  10  16      602.40      600.61     27.97 o 
  -4  10  16      657.72      628.17     25.36 o 
  -3  10  16     6692.34     6714.71    128.69 o 
  -2  10  16      475.75      455.32     21.04 o 
  -1  10  16     2252.49     2282.64     44.69 o 
   0  10  16       35.82       48.08      8.30 o 
   1  10  16      756.97      773.57     22.64 o 
   2  10  16        0.23        0.97      7.23 o 
   3  10  16     3188.51     3167.55     58.46 o 
   4  10  16       55.20       49.80      9.19 o 
  -7  11  16     1089.58      998.08     39.94 o 
  -6  11  16        1.87        1.11      9.54 o 
  -5  11  16     1513.80     1667.81     45.40 o 
  -4  11  16      533.89      517.08     23.87 o 
  -3  11  16       26.41       15.02      9.61 o 
  -2  11  16      667.62      695.29     26.29 o 
  -1  11  16     2234.99     2259.04     44.89 o 
   0  11  16      380.93      336.90     16.05 o 
   1  11  16     2046.06     2037.23     41.74 o 
   2  11  16      931.79      944.53     26.23 o 
   3  11  16       53.29       38.42      9.64 o 
   4  11  16      481.85      513.30     20.11 o 
  -6  12  16     1926.16     2041.85     53.27 o 
  -5  12  16      135.60      117.06     14.32 o 
  -4  12  16      757.00      760.86     29.22 o 
  -3  12  16        1.32        9.02      9.20 o 
  -2  12  16      943.91      915.35     31.34 o 
  -1  12  16      359.28      354.96     16.72 o 
   0  12  16     4293.48     4282.30     86.95 o 
   1  12  16       14.90       13.93     12.50 o 
   2  12  16     1409.26     1433.83     34.44 o 
   3  12  16      298.43      283.14     21.58 o 
  -5  13  16      377.60      402.02     22.79 o 
  -4  13  16     2667.18     2555.85     61.70 o 
  -3  13  16        9.08       14.75      9.91 o 
  -2  13  16     1702.91     1691.35     62.93 o 
  -1  13  16     1750.45     1776.72     39.13 o 
   0  13  16      219.03      193.95     18.55 o 
   1  13  16      817.93      815.64     29.46 o 
   2  13  16     3821.92     3745.42     68.25 o 
  -3  14  16     3047.97     3264.56     74.43 o 
  -2  14  16      110.65       92.04     31.87 o 
  -1  14  16     1104.11     1100.93     29.68 o 
   0  14  16        1.00        2.04      9.45 o 
  -9   0  17     6251.94     6312.19    152.33 o 
  -7   0  17     1741.56     1672.15     53.44 o 
  -5   0  17       76.52       85.88     13.82 o 
  -3   0  17    13532.56    12893.36    279.03 o 
  -1   0  17      630.45      614.03     37.79 o 
   1   0  17     3488.97     3489.20    134.69 o 
   3   0  17     5234.99     5434.63    122.11 o 
   5   0  17       97.22      108.14     21.41 o 
  -9   1  17      260.15      271.32     16.19 o 
  -8   1  17     2857.10     2858.59     56.34 o 
  -7   1  17     1299.03     1327.74     32.60 o 
  -6   1  17       24.13       28.28      8.24 o 
  -5   1  17     6481.20     6251.55    103.30 o 
  -4   1  17     2490.58     2417.44     47.05 o 
  -3   1  17      205.75      178.69     11.71 o 
  -2   1  17      214.70      235.87     12.50 o 
  -1   1  17     4570.22     4578.85     88.86 o 
   0   1  17      620.63      606.59     27.09 o 
   1   1  17     2394.88     2403.34     43.14 o 
   2   1  17     1902.72     1903.11     36.88 o 
   3   1  17       21.07        9.34      7.95 o 
   4   1  17     1587.96     1632.18     39.46 o 
   5   1  17     1580.15     1676.28     50.67 o 
   6   1  17       88.33       84.51     15.01 o 
  -9   2  17        0.02       18.14      8.29 o 
  -8   2  17      333.95      276.37     17.88 o 
  -7   2  17        3.79        0.51      6.85 o 
  -6   2  17     6049.48     5861.87     98.52 o 
  -5   2  17      168.30      161.07     17.25 o 
  -4   2  17      927.86     1018.84     32.68 o 
  -3   2  17       85.08       85.11      9.24 o 
  -2   2  17      408.12      403.48     18.53 o 
  -1   2  17       47.27       59.00      9.43 o 
   0   2  17     7632.15     8014.53    145.55 o 
   1   2  17      234.89      236.49     11.82 o 
   2   2  17     1804.18     1799.59     35.52 o 
   3   2  17      426.26      428.09     16.14 o 
   4   2  17      581.82      571.88     21.98 o 
   5   2  17        9.52        8.35     10.39 o 
   6   2  17     3669.97     3811.46    188.49 o 
  -9   3  17       29.13       28.06      9.23 o 
  -8   3  17     2008.74     1938.30     42.76 o 
  -7   3  17      995.20     1016.97     27.91 o 
  -6   3  17        0.16       11.60      7.60 o 
  -5   3  17     1854.54     1768.65     38.25 o 
  -4   3  17     2265.99     2184.18     43.84 o 
  -3   3  17      569.27      565.37     18.87 o 
  -2   3  17     3712.97     3731.62    109.72 o 
  -1   3  17     2803.31     2897.58     61.57 o 
   0   3  17       51.96       39.58      8.98 o 
   1   3  17     2044.89     2127.68     39.54 o 
   2   3  17     4345.45     4361.50     71.09 o 
   3   3  17      109.62      116.69     11.50 o 
   4   3  17     2425.80     2525.98     54.44 o 
   5   3  17     1239.07     1282.40     43.16 o 
   6   3  17      142.70      177.86     30.70 o 
  -9   4  17     2198.62     2117.05     46.54 o 
  -8   4  17      144.94      151.93     12.91 o 
  -7   4  17     1894.77     1852.19     41.29 o 
  -6   4  17      139.65      131.99     13.57 o 
  -5   4  17      594.55      617.30     20.39 o 
  -4   4  17        2.80       -5.03      6.27 o 
  -3   4  17     7626.01     7698.44    142.40 o 
  -2   4  17        4.33        6.24      7.74 o 
  -1   4  17     1051.56     1089.84     31.29 o 
   0   4  17      813.89      740.65     24.73 o 
   1   4  17     3855.09     3861.49     57.77 o 
   2   4  17       71.51       69.87      8.27 o 
   3   4  17     3864.82     3858.83     75.02 o 
   4   4  17        0.47        1.75      7.70 o 
   5   4  17      726.82      761.59     26.53 o 
   6   4  17       34.80       33.74     13.16 o 
  -9   5  17      428.09      461.16     22.09 o 
  -8   5  17      806.51      796.43     25.99 o 
  -7   5  17     2038.77     2098.81     45.03 o 
  -6   5  17       66.04       62.64      9.38 o 
  -5   5  17     1492.39     1504.56     35.17 o 
  -4   5  17      201.30      243.48     23.53 o 
  -3   5  17       12.45       10.90      8.14 o 
  -2   5  17     1864.49     1902.76     55.15 o 
  -1   5  17     1348.45     1500.32     48.44 o 
   0   5  17      130.53      108.69      9.25 o 
   1   5  17     1828.10     1834.94     32.53 o 
   2   5  17      506.59      524.70     15.57 o 
   3   5  17      105.28      114.96     11.70 o 
   4   5  17     1801.46     1721.44     42.06 o 
   5   5  17     1766.67     1783.72     44.22 o 
  -8   6  17      337.39      375.81     18.54 o 
  -7   6  17        0.97       -1.98      7.29 o 
  -6   6  17     3918.56     3905.88     71.17 o 
  -5   6  17       24.41       23.81      8.02 o 
  -4   6  17     1000.27     1037.63     31.79 o 
  -3   6  17      208.03      182.58     24.02 o 
  -2   6  17      249.43      220.83     15.25 o 
  -1   6  17       68.98       57.54      9.75 o 
   0   6  17     3758.12     3873.58     66.15 o 
   1   6  17       52.00       50.40      8.12 o 
   2   6  17     1373.06     1374.49     30.81 o 
   3   6  17       60.68       71.40     10.63 o 
   4   6  17      851.14      781.78     26.28 o 
   5   6  17      386.62      417.90     20.95 o 
  -8   7  17     2308.88     2346.56     50.13 o 
  -7   7  17      672.35      666.80     23.10 o 
  -6   7  17      116.53      121.72     11.75 o 
  -5   7  17     2765.02     2727.50     62.25 o 
  -4   7  17     1884.93     1909.59     47.71 o 
  -3   7  17       54.21       59.14     11.14 o 
  -2   7  17     2896.58     2872.09     63.07 o 
  -1   7  17      858.81      834.24     27.49 o 
   0   7  17      220.82      193.22     11.94 o 
   1   7  17     1429.72     1425.69     31.56 o 
   2   7  17     4828.51     4703.80     78.09 o 
   3   7  17      234.76      232.36     13.59 o 
   4   7  17      732.15      709.75     25.50 o 
   5   7  17      625.41      587.83     24.16 o 
  -8   8  17       33.74       49.76     10.49 o 
  -7   8  17      621.10      629.61     23.09 o 
  -6   8  17      159.21      188.09     16.42 o 
  -5   8  17      422.41      443.06     21.87 o 
  -4   8  17      190.01      167.21     14.99 o 
  -3   8  17     5720.05     5582.14    109.41 o 
  -2   8  17      203.31      181.61     16.26 o 
  -1   8  17     1166.66     1146.46     33.51 o 
   0   8  17       26.61       29.94      7.50 o 
   1   8  17     1177.00     1145.03     27.91 o 
   2   8  17        1.90        8.34     12.12 o 
   3   8  17     3624.17     3598.00     63.92 o 
   4   8  17       24.15        8.18      8.81 o 
  -7   9  17     2432.74     2540.67     61.71 o 
  -6   9  17        4.87       -7.76      8.87 o 
  -5   9  17     1813.23     1980.02     50.39 o 
  -4   9  17     1261.09     1317.70     38.37 o 
  -3   9  17      244.06      248.09     17.19 o 
  -2   9  17     1409.22     1364.22     38.36 o 
  -1   9  17     2617.40     2687.88     60.71 o 
   0   9  17       70.61       79.26     12.34 o 
   1   9  17      308.79      300.02     17.46 o 
   2   9  17     1393.53     1408.51     32.49 o 
   3   9  17      175.17      159.87     12.36 o 
   4   9  17      663.43      669.73     25.59 o 
  -7  10  17        9.96        5.24     10.54 o 
  -6  10  17     5455.05     5450.14    110.59 o 
  -5  10  17        0.10        4.52      9.46 o 
  -4  10  17     1288.36     1340.12     39.39 o 
  -3  10  17      111.35      117.01     13.38 o 
  -2  10  17      193.93      180.52     15.25 o 
  -1  10  17       11.13       16.89      9.63 o 
   0  10  17     3380.24     3458.98     62.21 o 
   1  10  17       14.50       19.79      9.46 o 
   2  10  17      929.29      895.17     25.47 o 
   3  10  17      424.62      437.25     18.65 o 
  -6  11  17      132.54      146.86     15.86 o 
  -5  11  17      212.31      192.18     16.93 o 
  -4  11  17     2184.23     2092.02     53.10 o 
  -3  11  17      255.71      250.86     17.98 o 
  -2  11  17     2749.72     2724.82     63.07 o 
  -1  11  17      149.98      140.82     14.37 o 
   0  11  17        6.64        3.76      7.35 o 
   1  11  17      754.24      736.40     27.22 o 
   2  11  17     3915.14     3780.63     67.79 o 
   3  11  17        9.54       23.61      9.06 o 
  -5  12  17      345.85      292.05     20.42 o 
  -4  12  17       34.06       40.22     11.52 o 
  -3  12  17     3033.49     3131.33     71.26 o 
  -2  12  17       10.26       21.58     10.02 o 
  -1  12  17     1199.49     1262.22     37.98 o 
   0  12  17      555.14      551.86     24.20 o 
   1  12  17      921.06      946.75     47.22 o 
   2  12  17      180.28      211.94     17.09 o 
  -3  13  17       66.12       44.67     11.86 o 
  -2  13  17     1257.17     1321.94     43.35 o 
  -1  13  17      489.41      511.28     33.44 o 
   0  13  17      198.41      232.74     17.81 o 
  -8   0  18      565.87      528.62     29.50 o 
  -6   0  18     6354.41     6322.61    204.82 o 
  -4   0  18     2046.48     2057.16     60.31 o 
  -2   0  18     2959.36     2967.09     77.39 o 
   0   0  18     1520.62     1510.11     66.97 o 
   2   0  18     1183.58     1153.46     37.55 o 
   4   0  18      370.15      348.63     32.74 o 
  -9   1  18       16.45       25.33      9.09 o 
  -8   1  18     1466.32     1478.57     42.12 o 
  -7   1  18      354.71      292.71     15.95 o 
  -6   1  18      417.57      371.56     16.97 o 
  -5   1  18     4451.30     4393.32     77.32 o 
  -4   1  18     4254.26     4283.81     75.08 o 
  -3   1  18       58.06       41.58      8.21 o 
  -2   1  18     2328.14     2391.46     56.66 o 
  -1   1  18      992.27     1021.65     36.75 o 
   0   1  18        0.18        6.95     11.93 o 
   1   1  18     1419.59     1550.90     48.20 o 
   2   1  18     1587.66     1600.45     33.14 o 
   3   1  18        1.58        5.27      6.84 o 
   4   1  18      798.56      746.12     31.40 o 
   5   1  18     1839.95     1948.51     56.92 o 
  -9   2  18     4672.31     4579.00     83.31 o 
  -8   2  18       29.80       34.49      9.25 o 
  -7   2  18     1516.95     1496.86     36.01 o 
  -6   2  18       38.28       33.35     11.94 o 
  -5   2  18      429.14      460.50     18.32 o 
  -4   2  18        6.69       14.00      7.24 o 
  -3   2  18     7046.67     6675.63    125.70 o 
  -2   2  18       72.36       78.13     10.76 o 
  -1   2  18     3420.11     3473.11     74.54 o 
   0   2  18       41.64       78.54     14.50 o 
   1   2  18     2114.97     2168.60     47.92 o 
   2   2  18      265.45      262.62     13.20 o 
   3   2  18     4364.80     4423.53     84.18 o 
   4   2  18       54.72       55.12     12.25 o 
   5   2  18      464.04      456.16     26.55 o 
  -8   3  18     3377.47     3433.85     65.86 o 
  -7   3  18      718.82      654.16     22.61 o 
  -6   3  18       99.14       92.38     10.48 o 
  -5   3  18     2368.68     2423.67     48.66 o 
  -4   3  18      737.88      798.77     23.36 o 
  -3   3  18      131.12      122.30     12.54 o 
  -2   3  18     3116.93     2988.96     64.26 o 
  -1   3  18     4273.12     4289.52     85.69 o 
   0   3  18       42.88       25.04     11.00 o 
   1   3  18     2716.95     2852.86     59.04 o 
   2   3  18     1609.86     1721.31     35.02 o 
   3   3  18       51.33       30.23      8.82 o 
   4   3  18     1789.53     1745.07     48.57 o 
   5   3  18      842.17      835.92     34.65 o 
  -8   4  18       59.14       66.65     10.45 o 
  -7   4  18       66.70       74.81     10.47 o 
  -6   4  18     6858.37     6834.33    113.79 o 
  -5   4  18       18.63       16.49      7.71 o 
  -4   4  18      462.42      516.13     22.11 o 
  -3   4  18       31.48       29.58      9.12 o 
  -2   4  18     1008.15     1081.72     36.34 o 
  -1   4  18       16.62       37.22      9.34 o 
   0   4  18     6269.56     6202.38    117.30 o 
   1   4  18       13.33        7.40      7.81 o 
   2   4  18     1610.45     1593.86     33.38 o 
   3   4  18      106.48      107.32     12.44 o 
   4   4  18      368.41      368.49     19.21 o 
   5   4  18       81.70       93.65     15.04 o 
  -8   5  18     1832.23     1850.76     42.83 o 
  -7   5  18      749.69      738.21     24.31 o 
  -6   5  18       41.48       45.89      9.22 o 
  -5   5  18      777.26      815.61     28.43 o 
  -4   5  18     1837.33     1799.24     45.74 o 
  -3   5  18        4.11        6.33      8.45 o 
  -2   5  18     2051.40     2000.06     48.33 o 
  -1   5  18     2311.92     2242.84     52.04 o 
   0   5  18        1.20       18.94      8.94 o 
   1   5  18     1824.43     1936.95     39.09 o 
   2   5  18     1880.48     1958.56     44.68 o 
   3   5  18        1.34       -3.51      7.78 o 
   4   5  18     1568.75     1558.40     40.06 o 
   5   5  18      919.32      943.63     37.57 o 
  -8   6  18      127.69      113.78     12.71 o 
  -7   6  18     1146.35     1217.07     32.29 o 
  -6   6  18       13.11       21.27      8.33 o 
  -5   6  18      586.49      601.35     24.78 o 
  -4   6  18      803.00      760.17     36.79 o 
  -3   6  18     5132.53     5131.25    101.84 o 
  -2   6  18        6.68       -6.79      7.73 o 
  -1   6  18     1118.81     1109.81     34.26 o 
   0   6  18      119.11      116.24     12.16 o 
   1   6  18     1307.71     1325.02     30.63 o 
   2   6  18       84.50       70.63     10.40 o 
   3   6  18     4502.39     4650.56     89.09 o 
   4   6  18        6.85        9.84      8.77 o 
  -7   7  18     1273.34     1307.45     34.05 o 
  -6   7  18       15.82       14.77     10.05 o 
  -5   7  18     3359.68     3578.87     77.56 o 
  -4   7  18     1402.97     1391.37     39.34 o 
  -3   7  18       15.12       22.73      9.53 o 
  -2   7  18     1745.05     1740.94     44.81 o 
  -1   7  18     1564.41     1558.00     41.22 o 
   0   7  18      125.29      116.76     12.97 o 
   1   7  18     1752.30     1782.69     37.59 o 
   2   7  18      787.60      817.97     27.67 o 
   3   7  18        6.98       17.72      8.97 o 
   4   7  18      580.61      598.54     42.98 o 
  -7   8  18      271.11      267.20     19.26 o 
  -6   8  18     3990.28     4011.35     87.86 o 
  -5   8  18       47.81       60.74     14.00 o 
  -4   8  18     1065.55     1161.53     35.67 o 
  -3   8  18       16.63       13.97      9.66 o 
  -2   8  18      565.00      541.38     23.33 o 
  -1   8  18      159.51      135.60     13.49 o 
   0   8  18     3266.73     3308.30     71.21 o 
   1   8  18      289.39      257.72     16.87 o 
   2   8  18     1320.11     1331.83     37.30 o 
   3   8  18        5.66       11.77      8.68 o 
  -6   9  18      140.95      174.53     16.49 o 
  -5   9  18     1392.39     1423.42     41.40 o 
  -4   9  18     1659.57     1589.18     43.93 o 
  -3   9  18        1.75       12.11      9.48 o 
  -2   9  18     1625.72     1577.10     42.89 o 
  -1   9  18      632.48      622.43     24.96 o 
   0   9  18      123.77      106.30     12.91 o 
   1   9  18      944.42      960.51     30.65 o 
   2   9  18     1496.23     1543.51     41.29 o 
   3   9  18       99.00       97.41     18.78 o 
  -6  10  18       29.86       28.70     11.18 o 
  -5  10  18      780.39      834.58     33.24 o 
  -4  10  18       19.71        0.54      9.51 o 
  -3  10  18     3201.63     3072.42     92.28 o 
  -2  10  18      125.61      129.22     16.27 o 
  -1  10  18      337.59      340.05     29.75 o 
   0  10  18        0.69        5.25      8.98 o 
   1  10  18      367.24      345.97     19.45 o 
   2  10  18       61.73       54.96     11.68 o 
  -5  11  18      826.51      885.28     47.84 o 
  -4  11  18       72.30       58.40     12.35 o 
  -3  11  18       61.76       64.88     11.70 o 
  -2  11  18     1282.39     1301.63     38.93 o 
  -1  11  18     3402.38     3401.76     74.93 o 
   0  11  18       99.68       77.93     16.84 o 
   1  11  18      392.61      426.01     22.38 o 
  -3  12  18        1.45        0.52      9.49 o 
  -2  12  18      641.02      695.66     28.38 o 
  -1  12  18       47.89       65.45     12.58 o 
   0  12  18     2985.67     3125.43     90.37 o 
  -7   0  19      329.36      249.06     31.19 o 
  -5   0  19      841.48      923.47     37.62 o 
  -3   0  19     3667.35     3715.55     94.70 o 
  -1   0  19      614.30      642.36     41.56 o 
   1   0  19      921.60      914.28     50.67 o 
   3   0  19     2361.58     2328.75     62.87 o 
  -8   1  19     1170.43     1141.10     31.94 o 
  -7   1  19      895.72      833.06     25.83 o 
  -6   1  19      132.60      115.76     11.45 o 
  -5   1  19     1855.71     1821.02     40.39 o 
  -4   1  19     1025.07     1041.65     28.00 o 
  -3   1  19        3.83       -4.71      7.71 o 
  -2   1  19     3080.46     3101.35     81.40 o 
  -1   1  19      737.59      794.41     32.71 o 
   0   1  19      530.06      544.24     27.06 o 
   1   1  19     2003.52     2043.11     59.17 o 
   2   1  19      672.23      653.19     23.63 o 
   3   1  19      117.88      115.42     12.12 o 
   4   1  19     1188.14     1322.15     43.80 o 
  -8   2  19      251.49      270.53     16.81 o 
  -7   2  19        4.26       10.61      7.94 o 
  -6   2  19     4564.12     4498.92     80.50 o 
  -5   2  19      256.71      239.11     14.47 o 
  -4   2  19     1875.14     1865.55     46.61 o 
  -3   2  19       41.42       47.81     10.03 o 
  -2   2  19      153.40      133.71     13.02 o 
  -1   2  19        0.03       21.17     11.02 o 
   0   2  19     5921.48     5968.02    138.79 o 
   1   2  19      273.14      278.33     20.92 o 
   2   2  19      498.95      502.56     24.37 o 
   3   2  19       36.13       31.91      9.20 o 
   4   2  19      277.27      219.91     19.13 o 
  -8   3  19     2278.96     2344.89     50.43 o 
  -7   3  19     1431.53     1452.66     36.10 o 
  -6   3  19      446.16      460.81     19.38 o 
  -5   3  19     1075.46     1035.13     28.33 o 
  -4   3  19      899.57      894.86     29.78 o 
  -3   3  19       35.34       63.25     10.83 o 
  -2   3  19     4687.00     4817.49     95.89 o 
  -1   3  19      106.62      120.47     31.49 o 
   0   3  19      166.41      154.58     16.89 o 
   1   3  19     3093.14     3169.41    102.91 o 
   2   3  19     2395.09     2468.19     54.13 o 
   3   3  19       98.34      136.33     13.21 o 
   4   3  19      447.74      438.53     21.21 o 
  -7   4  19      443.61      390.51     35.33 o 
  -6   4  19        0.36        4.41      7.70 o 
  -5   4  19      522.92      494.38     22.76 o 
  -4   4  19       27.03       12.43     11.37 o 
  -3   4  19     6369.56     6265.42    120.64 o 
  -2   4  19       62.82       51.95     10.31 o 
  -1   4  19     1589.01     1685.78     43.07 o 
   0   4  19       93.02      102.56     14.53 o 
   1   4  19      320.07      346.35     22.98 o 
   2   4  19      145.30      151.26     16.18 o 
   3   4  19     4539.31     4596.11     88.23 o 
   4   4  19       41.09       43.22     10.80 o 
  -7   5  19      930.11      901.99     27.64 o 
  -6   5  19       12.34       13.14      9.49 o 
  -5   5  19     1861.88     1885.31     48.56 o 
  -4   5  19     1856.12     1843.83     47.27 o 
  -3   5  19       34.48       39.39     10.83 o 
  -2   5  19     1075.71     1053.72     32.44 o 
  -1   5  19     1166.51     1140.09     33.82 o 
   0   5  19       54.08       52.54     10.40 o 
   1   5  19     2398.11     2513.45    103.79 o 
   2   5  19     1582.82     1609.35     49.61 o 
   3   5  19       23.00       49.95     12.98 o 
   4   5  19      884.96     1027.11     35.92 o 
  -7   6  19      243.05      261.37     18.98 o 
  -6   6  19     3411.02     3499.99    103.57 o 
  -5   6  19       10.37       16.15      9.74 o 
  -4   6  19     1320.53     1499.73     41.92 o 
  -3   6  19        9.65       20.67      9.57 o 
  -2   6  19      334.78      304.09     18.37 o 
  -1   6  19      785.91      816.08     28.50 o 
   0   6  19     5141.96     5210.42    102.94 o 
   1   6  19       70.40       64.17     13.87 o 
   2   6  19      553.51      574.66     28.26 o 
   3   6  19       16.05       25.07     19.62 o 
  -6   7  19       71.62       83.95     12.99 o 
  -5   7  19      998.63      995.21     33.48 o 
  -4   7  19     1504.97     1513.57     42.51 o 
  -3   7  19       20.42       17.07      9.47 o 
  -2   7  19     1900.16     1927.11     48.85 o 
  -1   7  19      880.18      836.74     29.12 o 
   0   7  19      425.88      425.05     21.26 o 
   1   7  19      403.50      450.26     56.00 o 
   2   7  19     2107.36     2077.86     98.85 o 
   3   7  19        0.25      -12.38     11.64 o 
  -6   8  19        9.45       18.36     10.43 o 
  -5   8  19      858.87      796.99     30.35 o 
  -4   8  19      354.16      373.54     21.18 o 
  -3   8  19     2746.67     2700.12     62.93 o 
  -2   8  19       30.58       24.01     10.02 o 
  -1   8  19      814.54      766.24     28.07 o 
   0   8  19      303.82      319.73     24.14 o 
   1   8  19      589.94      620.69     89.95 o 
   2   8  19       29.37       55.11     13.48 o 
  -5   9  19     2901.69     3016.27     70.22 o 
  -4   9  19      593.71      648.17     27.20 o 
  -3   9  19      190.46      203.33     20.41 o 
  -2   9  19      902.36      927.37     32.07 o 
  -1   9  19      969.14      934.62     31.88 o 
   0   9  19      278.36      259.45     18.03 o 
   1   9  19     1043.66     1001.40     41.77 o 
  -4  10  19      701.06      736.36     29.55 o 
  -3  10  19       60.54       73.16     14.14 o 
  -2  10  19      492.60      485.68     23.78 o 
  -1  10  19       21.44       21.76     10.21 o 
   0  10  19     1445.49     1445.81     52.54 o 
  -6   0  20     3096.00     3036.29     84.56 o 
  -4   0  20      693.31      812.02     35.12 o 
  -2   0  20      109.68      112.45     22.28 o 
   0   0  20     8158.16     8572.65    272.31 o 
   2   0  20      381.26      418.70     36.36 o 
  -7   1  20      189.42      151.37     13.51 o 
  -6   1  20      494.59      546.31     21.22 o 
  -5   1  20     2031.14     2034.03     44.39 o 
  -4   1  20     1359.43     1422.29     39.65 o 
  -3   1  20        5.01       -1.96     10.36 o 
  -2   1  20     1743.78     1752.60     54.58 o 
  -1   1  20     2889.24     2932.31    104.94 o 
   0   1  20       37.48       41.49     12.85 o 
   1   1  20      745.97      785.13     33.57 o 
   2   1  20     2679.17     2774.79     75.16 o 
   3   1  20        1.78        1.82     10.79 o 
  -7   2  20     1980.87     1959.04     44.58 o 
  -6   2  20       99.20      126.81     12.32 o 
  -5   2  20      371.68      385.89     21.25 o 
  -4   2  20       18.97       22.59      9.93 o 
  -3   2  20     5372.63     5206.74    103.43 o 
  -2   2  20       14.90       -2.66     10.36 o 
  -1   2  20      316.02      289.08     21.84 o 
   0   2  20      162.08      159.67     17.00 o 
   1   2  20      246.00      256.14     21.28 o 
   2   2  20      148.89      190.23     18.86 o 
   3   2  20     5015.24     5267.21    122.50 o 
  -7   3  20     1401.37     1418.62     36.26 o 
  -6   3  20      236.17      243.24     15.63 o 
  -5   3  20     2534.47     2634.02     61.74 o 
  -4   3  20      842.45      897.01     30.86 o 
  -3   3  20       16.98       21.15     12.45 o 
  -2   3  20     2172.20     2244.22     53.54 o 
  -1   3  20     1980.13     2071.91     61.59 o 
   0   3  20       43.48       35.08     12.55 o 
   1   3  20     2174.26     2279.20     79.21 o 
   2   3  20      698.78      715.10     46.84 o 
   3   3  20        2.63       12.45     11.67 o 
  -6   4  20     1822.86     1840.59     48.95 o 
  -5   4  20        8.52        6.74      9.38 o 
  -4   4  20     4034.48     4047.59     85.31 o 
  -3   4  20        0.51        6.39      8.85 o 
  -2   4  20     1191.69     1202.57     35.81 o 
  -1   4  20       70.61       90.80     15.99 o 
   0   4  20     5485.91     5483.20    130.70 o 
   1   4  20      324.16      344.70     37.37 o 
   2   4  20     1880.40     1950.12     85.30 o 
   3   4  20        2.22       22.06     14.99 o 
  -6   5  20      253.60      258.84     20.91 o 
  -5   5  20     1415.23     1344.65     57.06 o 
  -4   5  20     1207.33     1211.56     37.07 o 
  -3   5  20       95.88       92.68     12.56 o 
  -2   5  20     1768.16     1682.95     44.46 o 
  -1   5  20     1007.56     1031.20     33.66 o 
   0   5  20       61.19       97.34     15.52 o 
   1   5  20     2291.01     2372.81     67.71 o 
   2   5  20     2367.53     2460.37    100.99 o 
  -6   6  20       47.69       62.67     12.51 o 
  -5   6  20      638.61      614.59     26.39 o 
  -4   6  20       94.28       87.19     13.00 o 
  -3   6  20     4474.46     4420.04     92.01 o 
  -2   6  20      114.99      118.97     13.79 o 
  -1   6  20     1001.22      978.77     31.95 o 
   0   6  20       53.32       32.94     13.56 o 
   1   6  20     1358.53     1407.31     71.11 o 
   2   6  20       16.47       26.57     18.57 o 
  -5   7  20     3049.82     3097.52     71.47 o 
  -4   7  20     1154.91     1244.34     38.30 o 
  -3   7  20        6.38        7.00      9.80 o 
  -2   7  20     1706.63     1708.90     45.89 o 
  -1   7  20     1497.02     1538.01     42.57 o 
   0   7  20       63.74       72.38     12.15 o 
   1   7  20     1358.48     1552.26     75.75 o 
  -4   8  20      234.40      239.45     18.75 o 
  -3   8  20      292.45      313.90     22.63 o 
  -2   8  20      242.20      227.65     17.73 o 
  -1   8  20       71.41       76.00     12.76 o 
   0   8  20     4025.05     4088.80     86.13 o 
  -3   9  20       39.75       50.62     12.05 o 
  -2   9  20      907.03      864.47     31.56 o 
  -1   9  20     1261.46     1224.25     42.29 o 
  -5   0  21     1638.41     1440.29     50.92 o 
  -3   0  21     2193.63     2195.39     92.05 o 
  -1   0  21     1578.47     1511.21     71.20 o 
   1   0  21      973.55      887.75     52.84 o 
  -6   1  21       78.02       97.52     11.98 o 
  -5   1  21     1439.81     1570.98     43.58 o 
  -4   1  21     1336.96     1465.74     50.16 o 
  -3   1  21       24.45       14.97     11.73 o 
  -2   1  21      697.98      697.66     32.68 o 
  -1   1  21      291.43      289.59     37.60 o 
   0   1  21        0.53        1.97     11.17 o 
   1   1  21     2129.42     2244.08     65.57 o 
   2   1  21     1234.23     1209.54     44.00 o 
  -6   2  21     2754.41     2754.23     70.88 o 
  -5   2  21      283.77      269.83     18.89 o 
  -4   2  21      987.02     1054.39     42.79 o 
  -3   2  21       81.23      100.19     19.05 o 
  -2   2  21      452.83      495.40     55.57 o 
  -1   2  21       62.84       49.18     13.12 o 
   0   2  21     1256.66     1290.30     68.32 o 
   1   2  21       85.79       76.69     14.92 o 
   2   2  21      863.28      896.59     54.41 o 
  -5   3  21     1261.38     1234.52     38.27 o 
  -4   3  21     1564.39     1606.80     44.47 o 
  -3   3  21       82.75       71.17     14.79 o 
  -2   3  21     1859.93     1858.27     58.35 o 
  -1   3  21      994.44      957.91     39.05 o 
   0   3  21       93.25      109.55     34.07 o 
   1   3  21      620.82      656.06     46.33 o 
  -5   4  21      624.32      651.25     27.27 o 
  -4   4  21       26.56       43.54     11.16 o 
  -3   4  21     5536.25     5622.81    112.25 o 
  -2   4  21       30.08       84.64     20.07 o 
  -1   4  21     1489.51     1503.51     54.22 o 
   0   4  21      204.70      243.83     35.06 o 
   1   4  21      718.66      756.63     34.07 o 
  -4   5  21     1332.79     1381.81     41.04 o 
  -3   5  21       60.07       60.30     12.18 o 
  -2   5  21     1975.12     2071.01     52.21 o 
  -1   5  21      916.11      890.22     37.30 o 
   0   5  21       60.10       85.69     15.73 o 
   1   5  21     1888.60     1963.68     88.42 o 
  -4   6  21      996.22     1126.42     56.97 o 
  -3   6  21       73.00       64.38     12.40 o 
  -2   6  21      305.50      288.02     19.41 o 
  -1   6  21      174.36      180.69     19.43 o 
   0   6  21     4037.71     4249.12    108.20 o 
  -2   7  21     1518.45     1515.85     43.40 o 
  -4   0  22      689.44      726.66     48.58 o 
  -2   0  22      883.33      817.54     52.55 o 
   0   0  22     2995.03     3124.83    120.53 o 
  -4   1  22      703.62      716.10     34.49 o 
  -3   1  22       24.76       37.16     13.69 o 
  -2   1  22      926.43      943.89     44.42 o 
  -1   1  22      499.79      481.04     28.95 o 
  -3   2  22     3280.66     3294.83     97.25 o 
  -2   2  22       28.25       27.47     13.27 o 
  -1   2  22      180.67      142.33     17.94 o 
  -3   3  22      198.17      215.41     21.58 o 
  -2   3  22     1228.38     1259.76     46.80 o 
                                                 
